# Supplementary material for: Whole-Genome Analysis of Diversity and SNP-Major Gene Association in Peach Germplasm
Source: PLoS One. 2015 Sep 9;10(9):e0136803. doi: 10.1371/journal.pone.0136803 (PMC4564248; doi:10.1371/journal.pone.0136803)
Supplement: S1 Table — (1) Asterisks indicate accessions from two different germplasm collections with the same name but with different genotype. (2) n/p = nectarine/peach; y/w = yellow/white flesh; f/nf = flat/non flat fruit shape; f/c/s = freestone/clingstone/semi-clingstone; m/n = melting/non melting; s/a = sub-acid/acid; r/g = reniform/globose leaf gland; s/ns = showy/non-showy flowers. (3) Numbers indicate the position of the accession in the Fig 1 phylogenetic tree, starting from the top branch. (XLSX) [file pone.0136803.s007.xlsx]

## Sheet: Hoja1
Sample Name(1)	SEED PARENT	POLLEN PARENT	Stratification	Phenotypes(2)	FB Code	Dendrogram Code(3)
04.94	-	-	ADM	-------	FB4_IRTA_001	414
37	Snowqueen	Sanguine Pilat (bf)	ADM	-------	FB4_INRA_Av_007	528
49	Snowqueen	Sanguine Pilat (bf)	ADM	-------	FB4_INRA_Av_008	525
86.13	-	-	ADM	-------	FB4_IRTA_002	-
88.32	-	-	ADM	-------	FB4_IRTA_004	-
98	Michelini	Sanguine Pilat (bf)	ADM	-------	FB4_INRA_Av_009	527
113	Sanguine Super Tardive (bf)	Fairlane	ADM	-------	FB4_INRA_Av_010	526
179	O'Henry	Sanguine Super Tardive (bf)	ADM	-------	FB4_INRA_Av_011	509
5392.2678	Malo Konare	Weeping Flower Peach	ADM	-------	FB4_INRA_Av_019	22
7978	-	-	ADM	-------	FB4_INRA_Av_106	518
7979	-	-	ADM	-------	FB4_INRA_Av_107	517
8564	-	-	ADM	-------	FB4_INRA_Av_062	403
8941	Snowqueen x Sanguine Pilat	Snowqueen x Sanguine Pilat	ADM	-------	FB4_INRA_Av_079	510
8943	Summergrand x Sanguine Vineuse	Summergrand x Sanguine Vineuse	ADM	-------	FB4_INRA_Av_102	-
8946	Snowqueen x Sanguine Pilat	Snowqueen x Sanguine Pilat	ADM	-------	FB4_INRA_Av_105	514
03-5-10	-	-	ADM	nyffmsrs	FB4_ZJU_004	341
(2678.3971) 2	Weeping Flower Peach	Summergrand	ADM	-------	FB4_INRA_Av_014	30
(2678.6146) 3	Weeping Flower Peach	Pamirskij 5	ADM	-------	FB4_INRA_Av_015	24
(2678.P1908) 9	Weeping Flower Peach	Prunus davidianacl. P1908	ADM	-------	FB4_INRA_Av_016	259
(3971.2615) 15	Summergrand	Rubira	ADM	-------	FB4_INRA_Av_017	899
(5392.2615) 13	Malo Konare	Rubira	ADM	-------	FB4_INRA_Av_018	900
(5392.6146) 7	Malo Konare	Pamirskij 5	ADM	-------	FB4_INRA_Av_020	39
(5392.P1908) 9	Malo Konare	Prunus davidianacl. P1908	ADM	-------	FB4_INRA_Av_022	261
(6146.5482) 8	Pamirskij 5	Opale	ADM	-------	FB4_INRA_Av_024	37
(6146.P1908) 7	Pamirskij 5	Prunus davidianacl. P1908	ADM	-------	FB4_INRA_Av_025	36
(6699.Boc79) 23	[(1161:12 x 2678:47)1:55 x 3965]56:51	(Honey Blaze x D6090)79	ADM	-------	FB4_INRA_Av_030	405
(6699.Boc79) 7	[(1161:12 x 2678:47)1:55 x 3965]56:51	(Honey Blaze x D6090)79	ADM	-------	FB4_INRA_Av_110	404
(7066.F512) 13	Western Red	(Firegold x Malo Konare)13	ADM	-------	FB4_INRA_Av_026	715
(7392.F5S21)x	Honey Blaze	(Firegold x Malo Konare)21	P1OCB	-------	FB4_INRA_Av_076	768
(8068.F511) 7	Montop	(Firegold x Malo Konare)11	ADM	-------	FB4_INRA_Av_028	1016
(8875(6146 x 5482)) 19	Ivory Queen	(Pamirskij 5 x Opale)	ADM	-------	FB4_INRA_Av_001	384
(8877(6146 x 5482)) 20	Diamond Pearl	(Pamirskij 5 x Opale)	ADM	-------	FB4_INRA_Av_002	383
(F511.7492) 15	(Firegold x Malo Konare)11	Zaipreri	ADM	-------	FB4_INRA_Av_097	363
(R4024 (6146 x 5482)) 18	nectarine sanguine R4024	(Pamirskij 5 x Opale)	ADM	-------	FB4_INRA_Av_003	508
01-39-34	-	-	ADM	nwcmsgn	FB4_ZJU_001	325
01-42-45	-	-	ADM	pwffmsgs	FB4_ZJU_002	20
01-60-44	-	-	ADM	nwnfmsrn	FB4_ZJU_088	304
01-69-32	-	-	ADM	nwcmsgs	FB4_ZJU_003	344
194 RXXIII 43	-	-	ADM	pwncns--	FB4_UMIL_001	668
21 Centry	-	-	ADM	pwncmars	FB4_ZJU_005	113
246-88 P DAR GB 106-18	-	-	P1OCB	pynfmsrs	FB4_INRABx_038	616
2541 Higachino Matsuyama	-	-	ADM	-------	FB4_INRA_Av_108	33
391 C12 XXXIV 86	-	-	ADM	nynfmsrn	FB4_UMIL_002	359
592-81	-	-	ADM	-------	DRU4_CRA-FRU_001	-
5S8	Malo Konare	Summergrand	ADM	-------	FB4_INRA_Av_023	1022
63-15-33 (UN 8)	-	-	ADM	-------	DRU4_CRA-FRU_220	170
63-17-1	-	-	ADM	pwnfmsrs	FB4_ZJU_006	210
6699 x D4008	[(1161:12 x 2678:47)1:55 x 3965]56:51	Bigtop x Saturne	ADM	-------	FB4_INRA_Av_006	408
7392.almond	Honey Blaze	Del Cid	ADM	-------	FB4_INRA_Av_109	263
79-6-9	-	-	ADM	-------	FB4_ZJU_007	-
8062.F511	Monzep	(Firegold x Malo Konare)11	ADM	-------	FB4_INRA_Av_027	372
8364.F512	-	(Firegold x Malo Konare)12	P1OCB	-------	FB4_INRA_Av_029	712
86-6	-	-	ADM	-------	FB4_IRTA_003	487
87-7-1	-	-	ADM	pwncmsrs	FB4_ZJU_008	93
89.19	-	-	ADM	-------	FB4_IRTA_005	485
89-4-32	-	-	ADM	pwncmsrs	FB4_ZJU_009	340
96-5-1	-	-	ADM	pwncmsrs	FB4_ZJU_010	92
99-31-5	-	-	ADM	nwncmsgn	FB4_ZJU_011	459
99-47-17	-	-	ADM	nwncmsgs	FB4_ZJU_012	367
A15	-	-	ADM	pyncma-n	FB4_UMIL_003	951
A219	-	-	ADM	pyncnagn	FB4_UMIL_004	1011
ACCESSIONE MESSICANA 52	-	-	P2OCT	-------	DRU4_CRA-FRU_164	1090
ACCESSIONE MESSICANA 60	-	-	ADM	-------	DRU4_CRA-FRU_165	-
ACCESSIONE MESSICANA 65	-	-	P2OCT	-------	DRU4_CRA-FRU_166	1088
ACCESSIONE MESSICANA 78	-	-	P2OCT	pynfmsrs	DRU4_CRA-FRU_167	1089
ACIREALE	-	-	P2OCT	-------	FB4_CRA-FRU_001	-
ACKMAN EARLY	-	-	ADM	-------	DRU4_CRA-FRU_002	1240
ADMIRAL DEWEY	Alexander op	-	P2OCT	pynfm-rs	FB4_IRTA_006	1072
AFRA T.15/9	-	-	ADM	pwnfmars	FB4_UMIL_005	-
AFRICAN BONNIGGOLD	-	-	P2OCT	pyncnarn	FB4_IRTA_007	-
AGATE	-	-	ADM	pynfmsrs	FB4_INRABx_023	389
AGOSTINA	-	-	P2OCT	pwncm-gn	FB4_CRA-FRU_002	1080
AI LI HONG	-	-	ADM	nwncmars	FB4_ZJU_013	348
AI LI MI	-	-	ADM	nwncmsrs	FB4_ZJU_014	347
AKATSUKI T1032	-	-	ADM	pwncnsrs	FB4_INRABx_119	-
AKATSUKI*	Hakuto	Hakuho	P1OCB	pyncnsrs	FB4_INRABx_165 FB4_ZJU_015	-
AKIZORA	Nishino Hakuato	Akatsuki	P3OR	pwncmsrs	FB4_CRA-FRU_003	217
ALBATROS	Princess of Wales op	-	ADM	pwncmars	DRU4_CRA-FRU_003 FB4_UMIL_006	-
ALBERGE JAUNE (FOL 1)	-	-	P2OCT	-------	DRU4_CRA-FRU_168	1111
ALBERTUN BRUTTA	-	-	P2OCT	-------	DRU4_CRA-FRU_004	1213
ALBO 64	-	-	ADM	pwnfnsgs	FB4_INRABx_199	16
ALETTA	-	-	ADM	-------	DRU4_CRA-FRU_005	253
ALEXA	-	-	P1OCB	nynfmars	FB4_UMIL_007	867
ALEXANDRA	Fayette	RoyalGold	ADM	pwncmagn	FB4_CRA-FRU_004	449
ALIBLANCA	-	-	P1OCB	pwnfmars	FB4_UMIL_008	777
ALICE	-	-	ADM	nynfnagn	FB4_IRTA_008	464
ALICECOL	-	-	ADM	nyncnars	FB4_UMIL_009	1105
ALINE	OHenry	GiantBabcock	P1OCB	pwnfm-rs	FB4_CRA-FRU_005	624
ALIPERSIÈ	-	-	P1OCB	pwnfmars	FB4_UMIL_010	556
ALITOP	-	-	P1OCB	nynfnsgs	FB4_IRTA_009	782
ALLERBE (FOL 2)	-	-	ADM	-------	DRU4_CRA-FRU_169	662
ALLGOLD	NJ 554367	G17-5E	ADM	-------	DRU4_CRA-FRU_006	1013
ALMA	-	-	P1OCB	nyncmar-	FB4_UMIL_011	865
AMARILLO DE AGOSTO 1	-	-	ADM	pynfmags	DRU4_CRA-FRU_007	-
AMAZONITE	-	-	P1OCB	pynfmsrs	FB4_IRTA_010	635
AMBRE	-	-	P1OCB	nynfnsrs	FB4_IRTA_011	819
AMIGA	-	-	ADM	nynfmars	FB4_IRTA_012	-
AMSDEN	-	-	P2OCT	-------	FB4_IRTA_013	-
AN NONG SHUI MI	-	-	P3OR	pwncmsrs	FB4_ZJU_016	-
ANDROMEDE	Zaiger 32EA300 op	-	P1OCB	pwnfmsgs	FB4_INRABx_134	623
ANDROSS	Dix5A1	Fortuna	P2OCT	pyncnsgn	FB4_INRABx_044	1066
ANGELO MARZOCCHELLA	Vesuvio mut	-	P2OCT	nyncnags	FB4_CRA-FRU_006 FB4_UMIL_012	-
ANGEVINE ROUGE	-	-	P2OCT	pynfmarn	FB4_INRABx_218	1148
ANGIOLINA	-	-	ADM	-------	DRU4_CRA-FRU_008	-
ANITA	-	-	ADM	pwncmags	FB4_CRA-FRU_007	447
ANIVERSARIO	-	-	P1OCB	-------	DRU4_CRA-FRU_009	897
ANTARES	(Fayette x Redgold ) F2	-	P2OCT	pynfmags	FB4_INRABx_135	1084
ANTONY	-	-	P1OCB	nynfmars	FB4_UMIL_013	862
AP 31 (6339 - 2N)	-	-	P2OCT	pwnfmsas	DRU4_CRA-FRU_010	1204
AP.00.30	-	-	ADM	-------	FB4_IRTA_014	269
APPIA	(Southland x Pesco Noce 1) op	-	ADM	pyncmarn	FB4_CRA-FRU_008	663
ARA	-	-	ADM	nynfmsgs	FB4_IRTA_015	410
ARMKING PRECOCE	-	-	ADM	-------	FB4_UMIL_138	-
ARMKING*	(Palomar x Springtime) self	-	ADM	nynsmagn	FB4_CRA-FRU_009 FB4_INRABx_105 FB4_IRTA_016	-
ARMKING-2	-	-	ADM	nyncma--	FB4_IRTA_017	463
ASAMA HAKUTO	Koyohakuto mut	-	P3OR	pwncmsrs	FB4_ZJU_017	-
ASO 43	-	-	P2OCT	p----rn	DRU4_CRA-FRU_011	1028
ATALANTA	(Bonetti 2 x Impero) x Redhaven	-	ADM	pwnfmsrn	DRU4_CRA-FRU_012	996
AUGUST OREBRAD	(RedDiamond x Autumnfree) F2	-	P1OCB	nynfma--	FB4_IRTA_018	890
AUGUST QUEEN®	Redgold	SnowQueen	P1OCB	nwnfma--	FB4_IRTA_019	789
AUGUST RED	(RedDiamond x Autumnfree) F2	-	P1OCB	nyncmarn	FB4_INRABx_122	-
AURELIO GRAND	RedDiamond	MayGrand	P1OCB	nynfnarn	FB4_INRABx_073	795
AURORA	Chinese Cling	MaryChoice	ADM	pyncnsrs	FB4_UMIL_023	280
AURORA GRAND	AurelioGrand op	-	P1OCB	nynfmarn	FB4_CRA-FRU_010	818
AUTUMN GRAND	Late Le Grand	GoldKing op	P1OCB	nyncmars	FB4_UMIL_014	887
AUTUMN FREE	SunGrand	GoldKing	P1OCB	nynfma--	FB4_IRTA_020	874
AVANGARD (FOL 3)	-	-	ADM	-------	DRU4_CRA-FRU_170	450
AVES (FOL 4)	-	-	ADM	-------	DRU4_CRA-FRU_171	243
AZURINA	Red Robin self	-	ADM	pwncmars	FB4_UMIL_015	913
AZURITE	-	-	P1OCB	pynfma-s	FB4_UMIL_016	588
B5-2	-	-	ADM	-------	FB4_IRTA_372	256
BABY 6 MUTATA	-	-	ADM	pwnfmarn	FB4_UMIL_017	332
BABYGOLD 6	NJ13232	NJ196	ADM	pync-s-n	FB4_INRABx_063 FB4_CRA-FRU_011	-
BABYGOLD 8	PI35201	Ambergem	ADM	pynfns--	FB4_IRTA_021	326
BABYGOLD 9	PI35201	Up-To-Date (=PI43137)	ADM	pyncnsrs	FB4_INRABx_193	-
BAEKHYANG	Garden State op	-	P3OR	-------	DRU4_CRA-FRU_013	-
BAEKMI JOSAENG	Mishima	Nunome Wase	ADM	pwncmsrs	FB4_CRA-FRU_012	232
BAI FENG	-	-	P3OR	pwncm-rs	FB4_INRABx_143	-
BAI HUA	-	-	ADM	pwnc-s-s	FB4_INRABx_128	-
BAI HUA SHAN TAO	-	-	ADM	pwnfnags	FB4_ZJU_018	266
BAI HUA SHUI MI	-	-	P3OR	pwnfmsrs	FB4_ZJU_019	-
BAI LU TAO	-	-	ADM	pwncmsrs	FB4_ZJU_021	61
BAI MAO YUAN	-	-	P3OR	pwnfmsrs	FB4_ZJU_022	197
BAILEY	-	-	P2OCT	-------	FB4_INRA_Av_031	1087
BALADI 1	-	-	P2OCT	pwnfm-as	DRU4_CRA-FRU_014	1096
BALDAGENAIS	-	-	ADM	-------	DRU4_CRA-FRU_015	686
BALKONELLA (UN 29)	-	-	ADM	-------	DRU4_CRA-FRU_240	697
BAMBINO	-	-	ADM	pwnfnagn	DRU4_CRA-FRU_016	1024
BARRIER	-	-	ADM	-------	FB4_IRTA_371	264
BATITEUN DE NUS	-	-	P1OCB	-------	DRU4_CRA-FRU_017	-
BAYUE CUI	Lu Hua 5	Okubo	ADM	pwnfmsrs	DRU4_CRA-FRU_018	239
BB 111/91	-	-	P1OCB	nwnfmsrs	FB4_INRABx_027	771
BEALE	-	-	ADM	-------	DRU4_CRA-FRU_019	911
BEI LEI	-	-	ADM	pwnfmag-	FB4_ZJU_023	76
BEI NONG 1	-	-	ADM	pwnfmsrs	FB4_ZJU_024	180
BEI NONG 2	Hakuto op	-	P3OR	pwnfmsrs	FB4_ZJU_025	188
BEICABIN (FOL 5)	-	-	P2OCT	-------	DRU4_CRA-FRU_172	1118
BEICME BIN	-	-	ADM	pwnf-ar-	FB4_UMIL_019	-
BEIJING	-	-	ADM	pwncmsr-	FB4_UMIL_018	121
BEIJING COLONNARE	-	-	ADM	p-----s	FB4_CRA-FRU_013	114
BEIJING14	-	-	ADM	pwncmsrs	FB4_ZJU_027	168
BEL FIOR	-	-	ADM	-------	DRU4_CRA-FRU_020	402
BELL CARTESIEN (FOL 6)	-	-	ADM	-------	DRU4_CRA-FRU_173	242
BELLA CONTADINA	-	-	ADM	pyncmars	FB4_UMIL_020	970
BELLA DEI TRENTINI	-	-	ADM	-------	DRU4_CRA-FRU_021	968
BELLA DI BORGO D'ALE	-	-	ADM	pwnfmars	FB4_UMIL_021	555
BELLA DI CESENA	-	-	ADM	pwnfmars	FB4_UMIL_022	103
BELLA DI FIUMICELLO	-	-	ADM	-------	DRU4_CRA-FRU_022	937
BELLA DI GAMBETTOLA	-	-	ADM	pwnfmarn	DRU4_CRA-FRU_023	948
BELLA DI PIANGIPANE	-	-	ADM	pynfmarn	FB4_UMIL_024	969
BELLA LUCIA	-	-	ADM	pwnfmagn	DRU4_CRA-FRU_024	-
BELLADICESENAPRECOCE	-	-	ADM	-------	Drupomics_UMIL_158	104
BELLADIE	-	-	P1OCB	pynfmags	FB4_IRTA_024	610
BELLE DE MONTELIMAR	-	-	P2OCT	pwnfmsrn	FB4_INRABx_054	1122
BELLE IMPERIALE	-	-	P2OCT	pwnfmagn	FB4_INRABx_051	1156
BELLE OF GEORGIA (FOL 7)	Chinese Cling op(?)	Oldmixon Free (?)	ADM	-------	DRU4_CRA-FRU_174	318
BERENICE	General Lee op	-	ADM	pwnfmsrn	FB4_INRABx_132	419
BETTY	Red Wing	W6-120	ADM	pwnfmsrn	FB4_INRABx_091	421
BIANCA DI CARINI	Sicilian sel	-	P2OCT	pwncm-rn	FB4_CRA-FRU_014	1177
BIANCA DI S. TOMÈ	-	-	ADM	pwnfmagn	FB4_CRA-FRU_015	946
BIANCA PROF. GAMBI	-	-	ADM	pwnfmars	FB4_CRA-FRU_016	944
BIANCA RUSSOTTO (FOL 8)	-	-	ADM	-------	DRU4_CRA-FRU_175	-
BIANCA TARDIVA	-	-	P2OCT	pwnfmsgn	DRU4_CRA-FRU_025	1081
BIG BALL	-	-	ADM	nwnfnsrn	FB4_INRABx_024	541
BIG BANG	-	-	P1OCB	nyncmsgs	FB4_UMIL_025	469
BIG BEL	-	-	P1OCB	nwnfnars	FB4_IRTA_025	689
BIG HEAVEN	-	-	P1OCB	nynfmars	FB4_IRTA_026	737
BIG NECTARED	-	-	P1OCB	nynf-s--	FB4_IRTA_027	875
BIG TOP	-	-	P1OCB	nynsm-rs	FB4_CRA-FRU_017 FB4_INRABx_152 FB4_IRTA_028 FB4_UMIL_026	-
BIGSUN	-	-	P1OCB	pynfnags	FB4_IRTA_030	653
BINACED	-	-	ADM	pwnfn---	FB4_IRTA_031	98
BLACK CAMPANIN	-	-	ADM	-------	DRU4_CRA-FRU_026	679
BLANCA DE JOLON	-	-	P2OCT	pwnfmsrs	DRU4_CRA-FRU_027	1164
BLANVIO 30	-	-	ADM	pwffns-s	FB4_IRTA_032	140
BLUSHING STAR	Fayette	Newhaven	ADM	pwnfmarn	FB4_UMIL_027	657
BO 96025035	-	-	P1OCB	pyncma--	FB4_UMIL_028	591
BOC 17	Honey Blaze	Bigtop x II016	ADM	-------	FB4_INRA_Av_033	376
BOC01	Honey Blaze	Bigtop x II016	ADM	-------	FB4_INRA_Av_032	375
BOC79	Honey Blaze	Bigtop x II016	ADM	-------	FB4_INRA_Av_034	374
BOFRUIT	-	-	P1OCB	pynf-a--	FB4_IRTA_034	953
BOIS DE CHÊNE LIÈGE	Michelini	Regina di Londa	ADM	-------	FB4_INRA_Av_035	914
BOLERO	Cresthaven	Flamecrest	ADM	pynfmarn	FB4_UMIL_029	544
BOLIVIA	Fayette	Percoca Bianca Imolese	P1OCB	pwnfmars	FB4_UMIL_030	857
BONANZA (UN 25)	-	-	ADM	-------	DRU4_CRA-FRU_236	349
BORDÒ	-	-	P1OCB	pyncmars	FB4_UMIL_031	444
BORGIA	Maycrest	op	ADM	pyncnags	FB4_UMIL_032	440
BOROTA (UN 11)	-	-	P1OCB	-------	DRU4_CRA-FRU_223	788
BOTTO	Uneeda	op	ADM	pwncm-gs	FB4_CRA-FRU_018	-
BOUNTY	B60324	B64237	ADM	pwnfmars	FB4_UMIL_142	393
BR 1	Delicioso	Panamint	ADM	-------	DRU4_CRA-FRU_028	336
BR 2	Aldrighi	Cerrito	ADM	pynfnars	DRU4_CRA-FRU_029	297
BR 3	Pala op	-	ADM	pwnfmsrs	DRU4_CRA-FRU_030	334
BR 6	Ambrosio Perret	Tapes	ADM	-------	DRU4_CRA-FRU_031	290
BRAKAY	-	-	P1OCB	nwnfnsgs	FB4_INRABx_031	718
BRANCA	Goldmine	Pala	ADM	nwnfmsrs	FB4_CRA-FRU_019	1211
BRAPRE	-	-	P1OCB	nwnfmars	FB4_INRABx_017	802
BRAREG	-	-	P1OCB	nwnfnsrs	FB4_INRABx_032	799
BRUGNON VIOLET	-	-	P2OCT	nwnfmarn	FB4_INRABx_213	1112
BUCO INCAVATO	Morellona op	-	P2OCT	pwnfm-rn	FB4_CRA-FRU_020	-
BUCO INCAVATO I	Buco Inacavato sel.	-	P2OCT	pwnfmars	FB4_UMIL_033	1129
BURBELLE	-	-	P1OCB	nynfmagn	FB4_INRABx_093	842
BURRONA DI ROSANO (FOL 9)	-	-	P2OCT	-------	DRU4_CRA-FRU_176	1152
BURRONA TERZANO	-	-	ADM	pwnfm-gs	FB4_CRA-FRU_021	967
BUTTAPIETRA (FOL 10)	-	-	ADM	-------	DRU4_CRA-FRU_177	947
C5-1	-	-	ADM	-------	FB4_IRTA_374	257
C9-2	-	-	ADM	-------	FB4_IRTA_369	258
CADAMAN	P. persica	P. davidiana	ADM	-------	FB4_IRTA_370	260
CAKEREINE	-	-	P1OCB	nwffmsrs	FB4_IRTA_035	754
CALABACERO	-	-	P2OCT	pynfns--	FB4_IRTA_036	1184
CALANDE TARDIVE	-	-	P2OCT	------s	FB4_INRABx_137	-
CALANTE	-	-	P2OCT	pynfns--	FB4_IRTA_037	1195
CALDESI 2000	Redgold	Snow Queen	P1OCB	nwnfmarn	FB4_CRA-FRU_022	787
CALIFORNIA	P60-38	Fantasia	P1OCB	-------	DRU4_CRA-FRU_032	894
CALRED	(Fireglobe x 3-4M) self	-	P1OCB	pynfmars	FB4_CRA-FRU_023	620
CAMDEN	FV89-14	Springtime	ADM	pyncmars	FB4_CRA-FRU_024	446
CAMPIEL	-	-	ADM	pynfn---	FB4_IRTA_361	1091
CANDOR	Redhaven	Erly Red Fre	ADM	pynfm-rn	FB4_CRA-FRU_025	664
CAPDEBOSCQ	(Lake City x Intermediario) op	-	ADM	pyncnars	FB4_CRA-FRU_026	295
CAPUCCI 18	SantAnna Balducci op	-	ADM	pwnfma--	FB4_UMIL_034	941
CARDINAL	-	-	ADM	pynfmagn	FB4_INRABx_167	-
CARENE	-	-	ADM	nyncmsrs	FB4_IRTA_038	413
CARMAN	Elberta	Family Favorite ?	ADM	pwnfm-rn	FB4_IRTA_039	101
CAROLINA	Fla.3-4N	Sunred	ADM	nynfma--	FB4_IRTA_040	279
CARSON	Leader	Maxine	P2OCT	pyncn-rs	FB4_CRA-FRU_027	1075
CATHERINA	NJC95	D42-13W	ADM	pyncnsrs	FB4_INRABx_070 FB4_IRTA_041	-
CENTENARIA	Docura 2 op	-	ADM	n----rs	DRU4_CRA-FRU_033	284
CERIALE	-	-	ADM	pynfm-rs	FB4_CRA-FRU_028	250
CERRITO	(Lake City x Interludio) op	-	ADM	pynfnars	DRU4_CRA-FRU_034	296
CESARINI	-	-	ADM	pwnfm-rn	FB4_CRA-FRU_029	994
CHAMPION	-	-	P2OCT	pwnfma-n	DRU4_CRA-FRU_035	1051
CHANG LING ZAO YU LU	-	-	ADM	pwnfmsrs	FB4_ZJU_028	161
CHANG ZHI HUANG LU	-	-	ADM	pwnfmsrs	FB4_ZJU_029	-
CHANGBANG MUTANT	-	-	ADM	pwncmsrs	FB4_CRA-FRU_030	138
CHARLES INGOUF (8)	Lily Baltet op	-	P2OCT	pwnfmags	FB4_INRABx_216	1137
CHARLES ROUX	-	-	P2OCT	pynfmsgn	FB4_INRABx_222	1133
CHENG YAN	-	-	P3OR	pyncnsrs	FB4_ZJU_030	160
CHIMARRITA	Babcock	Flordabelle	ADM	pwnfmsgs	FB4_UMIL_035	273
CHINA	-	-	ADM	p-nf--rn	FB4_CRA-FRU_031	74
CHINESECLING	-	-	ADM	-------	FB4_IRTA_042	-
CHIYODARED	Hiratsuka red	Nectared 5	ADM	ny-m--s	FB4_CRA-FRU_032	308
CHIYOMARU	Nakatsu Hakuto x Nunome Wase	Nunome Wase op#2	P3OR	pynfmsrs	DRU4_CRA-FRU_036	234
CHUI HUANG TAO	-	-	ADM	pwnfmsgs	DRU4_CRA-FRU_037	79
CHUI LUM TAO	-	-	ADM	-------	FB4_INRA_Av_036	78
CHUI ZHI TAO	-	-	ADM	pwnfnsrs	FB4_ZJU_031	29
CHULLA NAM DO	-	-	ADM	-------	FB4_INRA_Av_037	32
CHUN LEI	Sunago wase	Bai Xiang Lu	ADM	pwncmsrs	FB4_CRA-FRU_033 FB4_ZJU_032	-
CHUN MEI	-	-	ADM	pwnfnsrs	FB4_ZJU_033	904
CHUN XIA MI	-	-	ADM	pwnfmsrs	FB4_ZJU_034	90
CHUN YAN	-	-	ADM	pwnfmsrs	FB4_ZJU_035	118
CICCIO PETRINO	-	-	ADM	pwnfmags	FB4_CRA-FRU_034	940
CINTO	-	-	P2OCT	-------	FB4_IRTA_358	-
CINZIA	Amsden mut	-	ADM	pwncmars	FB4_UMIL_036	424
CIRCE	USDA dwarf sdkg op	-	P1OCB	pynfmars	FB4_CRA-FRU_035	696
CITY 32-82	-	-	ADM	pwnfnarn	DRU4_CRA-FRU_038	1006
CLAUDIA	Summer Grand	Fantasia op	P1OCB	nynfmars	FB4_UMIL_139	831
CLAYTON	Pekin	Candor	P1OCB	pynfm-rn	FB4_IRTA_044	666
CLONE N° 208-86 RD	-	-	P1OCB	nynfnars	FB4_INRABx_123	823
CLONE N° IRAN 6:58	-	-	ADM	------s	FB4_INRABx_196	-
CLONE N° IRAN 6:59	-	-	ADM	------s	FB4_INRABx_195	17
COFRENTES-3	-	-	P2OCT	pynfn---	FB4_IRTA_045	1097
COMBET N°2	-	-	P2OCT	pwnfmagn	FB4_INRABx_177	1120
COMPACTREDHAVEN	Redhaven mut	-	ADM	-------	Drupomics_UMIL_161	475
CONGRES	Flacara	Splendid	ADM	-------	DRU4_CRA-FRU_039	252
CONQUISE	Bigtop	C9122	P1OCB	-------	FB4_INRA_Av_038	612
CONVENIO	(Amsden x Abobora) op	-	ADM	pyncn-rs	FB4_CRA-FRU_036	291
CORINDON	-	-	P1OCB	pyncna-s	FB4_IRTA_046	576
CORINE	-	-	P1OCB	pynfma--	FB4_IRTA_047	698
CORMONESE MIGLIORATA	-	-	ADM	pync--gs	FB4_CRA-FRU_037	353
COTOGNA CECCARELLI	-	-	P2OCT	-------	DRU4_CRA-FRU_040	1143
COTOGNA CICALINI	-	-	ADM	pyncn-gn	FB4_CRA-FRU_038	-
COTOGNA DEL POGGIO	-	-	P2OCT	-------	DRU4_CRA-FRU_041	1202
COTOGNA DI ROSANO	-	-	P2OCT	-------	DRU4_CRA-FRU_042	1142
COTOGNA MASSIMA	-	-	P2OCT	-------	DRU4_CRA-FRU_043	1201
CP 88/2	-	-	ADM	pynfnars	DRU4_CRA-FRU_044	294
CRASIOMMOLO ROSSO	-	-	P2OCT	nwnfmsrn	FB4_CRA-FRU_039	1114
CRESTHAVEN	Kalhaven	SH309	ADM	pynfm-rn	FB4_CRA-FRU_040	986
CRIMSON LADY	(Red Diamond x Springcrest)	Peach sel	ADM	pyncnag-	FB4_IRTA_048	-
CRISTAL	Suber	Perola de Itaquera	P1OCB	nwnfmsrs	FB4_IRTA_049	780
CROPOPUS N. 3 (FOL 11)	-	-	ADM	-------	DRU4_CRA-FRU_178	94
CROWN PRINCESS	Red Diamond	Peach sel	P1OCB	pyncnsgs	FB4_CRA-FRU_041 FB4_INRABx_145	-
CUMBERLAND	Belle	Greensboro	ADM	pwnfm-gs	FB4_IRTA_051	96
D41-62	-	-	ADM	pynf-s-s	FB4_UMIL_037	111
D5019	O'Henry	I138 (DBF)	ADM	-------	FB4_INRA_Av_039	381
D6044	O'Henry	I138 (DBF)	ADM	-------	FB4_INRA_Av_040	380
D6051	O'Henry	I138 (DBF)	ADM	-------	FB4_INRA_Av_041	378
D6082	O'Henry	I138 (DBF)	P1OCB	-------	FB4_INRA_Av_042	769
D6090	Bigtop	II016 (DBF)	ADM	-------	FB4_INRA_Av_043	373
D7037	Bigtop	II016 (DBF)	ADM	-------	FB4_INRA_Av_012	382
D7070	Bigtop	II016 (DBF)	ADM	-------	FB4_INRA_Av_044	379
DA BAI FENG	-	-	P3OR	pwnfmsrs	FB4_ZJU_036	221
DA BAI SUAN	-	-	ADM	nwncmags	FB4_ZJU_037	324
DA HE BAI TAO	-	-	ADM	-------	FB4_ZJU_038	306
DA HONG HUA	-	-	P3OR	pwnfmsrs	FB4_ZJU_039	195
DA HONG PAO	-	-	ADM	p-nfmsrs	FB4_ZJU_040	49
DA JIE TAO	-	-	P3OR	pwnfmsrs	FB4_ZJU_041	-
DA TIAN TAO	-	-	P3OR	pwncms--	FB4_UMIL_038	211
DA TUAN MI LU	-	-	P3OR	pwnfmsrs	FB4_ZJU_042	215
DA ZHEN BAO	-	-	P3OR	pwncmsrs	FB4_ZJU_043	-
DAGUAN 1	-	-	ADM	pwncmsrs	FB4_ZJU_044	-
DAISY	RhoneGold	Redwing	ADM	pwncm-rs	FB4_CRA-FRU_042	417
DALIAN12-28	-	-	ADM	pyncnsgs	FB4_ZJU_045	151
DALIAN1-49	-	-	P2OCT	pyncnars	FB4_ZJU_046	-
DAN MO	-	-	ADM	nyncmsrn	FB4_ZJU_047	345
DE WET	NJC18/21	SN45/3	ADM	pwnfmsrs	DRU4_CRA-FRU_045	-
DELICE	-	-	P1OCB	pync-a--	FB4_IRTA_052	645
DELLYS	-	-	P1OCB	nwnfmags	FB4_INRABx_162	680
DENJIULO	-	-	ADM	pwnfmsrs	FB4_ZJU_048	-
DESERTGOLD	C55-77	C62-77	ADM	pyncmarn	FB4_INRABx_052	542
DIAMANTE	Convenio	(Cardeal x Aldrighi)	ADM	pyncnars	FB4_CRA-FRU_043	292
DIAMANTE 6	-	-	ADM	-------	FB4_INRA_Av_045	-
DIAMOND BRIGHT	August Red	Aurora Grand	ADM	-------	Drupomics_UMIL_149	892
DIAMOND JEWEL	Red Diamond	Peach sel	P1OCB	ny-cm-rn	FB4_CRA-FRU_044	814
DIAMOND JUNE	-	-	P1OCB	------s	FB4_INRABx_042	811
DIAMOND PRINCESS	Red Diamond	Peach sel	P1OCB	pynfmars	FB4_CRA-FRU_045	618
DIAMOND RAY	Red Diamond	Peach sel	P1OCB	nyncmars	FB4_CRA-FRU_046 FB4_INRA_Av_046 FB4_INRABx_237 FB4_IRTA_053 FB4_UMIL_039	-
DIDONE	Dwarf California sel op	-	P1OCB	nyncmars	FB4_CRA-FRU_047	798
DIEGO FUENTES	-	-	ADM	-------	DRU4_CRA-FRU_046	1236
DIEGO NAZARIO	-	-	ADM	p-----s	FB4_CRA-FRU_106	425
DIEGO SABRINA	-	-	P1OCB	-------	DRU4_CRA-FRU_047	543
DIXIRED	Halehaven self	-	ADM	pyncm-gn	FB4_CRA-FRU_048	989
DIXON	Orange Cling	Australian Muir	P2OCT	pyncnsgn	FB4_ZJU_049 FB4_IRTA_054	-
DOCURA	Alo-Docura	Tutu	ADM	pwnfm-rs	DRU4_CRA-FRU_048	278
DOCURA 4	Supermel	Sunred	ADM	pw----s	FB4_CRA-FRU_049	282
DOFI 88338026	-	-	ADM	nyncnars	FB4_UMIL_040	327
DOLOMITE	-	-	P1OCB	pynfmsrs	FB4_IRTA_055	639
DOLORES	OHenry	EarlyBabcock	P1OCB	pwnfmars	FB4_UMIL_041	641
DOMIZIANA	(Southland x Pesco Noce 1) op	-	P1OCB	-------	DRU4_CRA-FRU_049	992
DONGFENG FEN TIAN TAO_EARLY	-	-	ADM	pwnfmsrs	FB4_ZJU_050	228
DONGFENG SHUIMI	-	-	ADM	pwnfmsrs	FB4_ZJU_051	109
DOUCEUR	-	-	ADM	pwnfmsrs	FB4_CRA-FRU_050	700
DR.DAVIS	D25-9E	G40-5E	P2OCT	pynfn-rn	FB4_IRTA_056	1052
DU HAKUHO	-	-	ADM	pwnfmsrs	FB4_ZJU_052	131
DUCHESSA D'ESTE	Mayflower op	-	ADM	pwnfm-rn	FB4_CRA-FRU_051	993
DUGELAY	-	-	P2OCT	pwnfmarn	FB4_INRABx_220	1134
E TAO 1	-	-	ADM	pwnfmsrs	FB4_ZJU_053	178
EARLI QUEEN	-	-	P1OCB	nwnfnars	FB4_INRABx_033	486
EARLY CRAWFORD	-	-	P2OCT	pynfm-gn	FB4_IRTA_057	1110
EARLY DOUBLE RED	-	-	ADM	p----gs	FB4_INRABx_207	21
EARLY GIANT	-	-	P1OCB	nynfm--n	FB4_INRABx_148	692
EARLY GOLD (NORIN8)	Nishiki	Fortuna	ADM	pyncn-rs	FB4_CRA-FRU_108	1047
EARLY MAYCREST	Maycrest mut	-	ADM	pynf-ags	FB4_IRTA_060	-
EARLY O'HENRY	Ohenry op	-	ADM	-------	Drupomics_UMIL_143	-
EARLY OREBRAD	-	-	ADM	nynf-s--	FB4_IRTA_061	-
EARLY RISINGER	-	-	ADM	pynfmags	DRU4_CRA-FRU_050	1004
EARLY SILVER	-	-	P1OCB	nwncmags	FB4_CRA-FRU_052	786
EARLY STAR	Star Grand II mut	-	P1OCB	nynfmags	FB4_INRABx_085	793
EARLY SUN GRAND	Sun Grand op	-	P1OCB	nynfmars	FB4_IRTA_062	840
EARLY TOP	Redtop mut	-	P1OCB	nyncma-s	FB4_UMIL_042	497
EARLY ZEE	-	-	P1OCB	nyncmars	FB4_UMIL_043	882
EARLYNETTE	-	-	P1OCB	nynfmaan	FB4_CRA-FRU_053	474
ELBERTA	ChineseCling	EarlyCrawford	ADM	pynfm-rn	FB4_IRTA_063	-
ELBERTITA	Elberta dwarf mut op	-	ADM	pyncmarn	FB4_UMIL_044	249
ELEGANT LADY	EarlyOHenry	JulyLady	P1OCB	pynfmsrn	FB4_CRA-FRU_054 FB4_INRABx_236 FB4_IRTA_064 FB4_UMIL_045	-
EMERAUDE	-	-	ADM	nwnfmsrn	FB4_IRTA_065	506
ENCORE	NJ 585414	Autumnglo	ADM	-------	DRU4_CRA-FRU_051	531
ENTELLA	-	-	ADM	p----rn	DRU4_CRA-FRU_052	-
EOLIA	Dixon 1	Keimoes	P2OCT	-------	DRU4_CRA-FRU_053	1078
EP 96-04 PJ	-	-	P1OCB	pynfmags	FB4_INRABx_029	800
EP 96-48 NJ	-	-	P1OCB	nynfmsrs	FB4_INRABx_028	866
ERMELINDA	-	-	ADM	-------	DRU4_CRA-FRU_054	1205
ERZSÉBET (UN 15)	-	-	P1OCB	-------	DRU4_CRA-FRU_227	564
ESCAROLITA	-	-	P2OCT	pynfn---	FB4_IRTA_367	1169
ESCAROLITA PEC (FOL 15)	-	-	P2OCT	-------	DRU4_CRA-FRU_182	1170
ESNITABE	-	-	ADM	pynfmags	FB4_INRABx_101	315
ESROBE	Armking mut	-	ADM	nynf-a-n	FB4_INRABx_096	-
ETOILE	-	-	P1OCB	pynfma--	FB4_IRTA_066	619
EVAISA	Amarillo tardio de Calanda sel	-	P2OCT	pynfns--	FB4_IRTA_067	1194
EVERGREEN	-	-	ADM	-------	DRU4_CRA-FRU_055	276
EVERTS	Dix 5A-1	Dix 22A-5	P2OCT	pynfnarn	FB4_INRABx_064	1067
EXTREME JULY	-	-	P1OCB	pynfmsrs	FB4_IRTA_068	570
EXTREME SWEET	-	-	P1OCB	pynfmsrs	FB4_IRTA_069	614
EXTREME WHITE	-	-	P1OCB	pwnfmars	FB4_IRTA_070	597
F511	Firegold	Malo Konare	ADM	-------	FB4_INRA_Av_047	366
F511 X 7135	(Firegold x Malo Konare)11	Turquoise	P1OCB	-------	FB4_INRA_Av_048	714
F511 X 8062	(Firegold x Malo Konare)11	Monzep	P1OCB	-------	FB4_INRA_Av_049	711
F512	Firegold	Malo Konare	ADM	-------	FB4_INRA_Av_050	1015
F512 X 8126	(Firegold x Malo Konare)12	-	ADM	-------	FB4_INRA_Av_051	488
F512 X 8162	(Firegold x Malo Konare)12	-	ADM	-------	FB4_INRA_Av_052	1014
F514	Firegold	Malo Konare	ADM	-------	FB4_INRA_Av_053	362
F514 X 7492	(Firegold x Malo Konare)14	Zaipreri	ADM	-------	FB4_INRA_Av_054	365
F514 X 7812	(Firegold x Malo Konare)14	Rubybel	ADM	-------	FB4_INRA_Av_055	364
F514 X 8059	(Firegold x Malo Konare)14	Orine	ADM	-------	FB4_INRA_Av_056	1020
F514 X 8356	(Firegold x Malo Konare)14	-	P1OCB	-------	FB4_INRA_Av_057	361
F514 X 8392	(Firegold x Malo Konare)14	-	P1OCB	-------	FB4_INRA_Av_058	772
F5S21	Firegold x Malo Konare	Summergrand	ADM	-------	FB4_INRA_Av_059	1019
FAIRHAVEN	J.H.Hale	South Haven	ADM	pynfm-gn	FB4_INRABx_223	351
FAIRLANE	(Le Grand x Sun Grand)	Fantasia	ADM	nynfmars	FB4_IRTA_071	-
FAIRTIME	(Rodeo x Kirkman Gem) op	-	P1OCB	pynfm-rs	FB4_CRA-FRU_055	568
FAIRWAY	Summerset	(Le Grand x Dripstonel)	P1OCB	pynfmsrs	FB4_INRABx_090	539
FANTAISIE	-	-	P1OCB	py----s	FB4_INRABx_035	958
FAY ELBERTA	Elberta op	-	P1OCB	pynfmars	FB4_CRA-FRU_056	598
FEDERICA	NJC11	(MJ13232 x Cherryred)	ADM	pynfnsrs	FB4_IRTA_072	1008
FEI CHENG BAI LI	-	-	ADM	pw-cnsrs	FB4_UMIL_046	-
FEI CHENG TAO	-	-	ADM	pw-cm-rs	FB4_CRA-FRU_058	-
FEICHENG BAILI 10	-	-	ADM	pwncmsrs	FB4_ZJU_054	-
FEICHENG BAILI 17*	-	-	ADM	pynfmars	FB4_ZJU_055 FB4_CRA-FRU_057	-
FENG BAI	-	-	ADM	pwncmsrs	FB4_ZJU_056	179
FENG GUAN 2	-	-	ADM	pyncnars	FB4_ZJU_057	152
FENG GUANG	-	-	ADM	nwncm---	FB4_ZJU_058	-
FENG HUA YU LU	-	-	P3OR	pwnfnsrs	FB4_INRABx_205	-
FENG HUA YU LU_EARLY	-	-	P3OR	-------	FB4_ZJU_059	-
FENG HUANG	Early Gold op	-	P3OR	pynfnsrs	FB4_ZJU_060	159
FENG LU	-	-	P3OR	pwnfmsrs	FB4_ZJU_061	216
FENGHUANG SHUI MI	-	-	P3OR	pwnfmsrs	FB4_ZJU_062	202
FERAUDE	-	-	P2OCT	pynfnarn	FB4_IRTA_073	1039
FERCLUSE	-	-	P2OCT	pynfnars	FB4_IRTA_074	1037
FERGANENSIS PI 113455	-	-	ADM	-------	FB4_INRA_Av_060	-
FERGARON	-	-	P2OCT	pynfnars	FB4_IRTA_075	1038
FERGOLD	-	-	ADM	pynfnars	FB4_IRTA_076	328
FERLOT	-	-	P2OCT	pynfnsrs	FB4_INRABx_172	1041
FERPEO	-	-	P2OCT	pynfnsrs	FB4_INRABx_173	1040
FFF7910001	-	-	ADM	pwnfmarn	FB4_UMIL_054	961
FICARAZZO	-	-	ADM	pwnfm-rs	FB4_CRA-FRU_060	1026
FIDELIA	(O'Henry x GiantBabcock)	(MayGrand x SamHouston)	P1OCB	pwnfmsrs	FB4_CRA-FRU_061	553
FIOR DI MAGGIO	-	-	P2OCT	pwnfm-gs	DRU4_CRA-FRU_056	1141
FIOR DI MONACO	Fiamma dOro	Admiral Dewei	ADM	pynfm-rs	FB4_CRA-FRU_062	974
FIOR DI NOVEMBRE	-	-	ADM	p----rn	DRU4_CRA-FRU_057	-
FIORENZA	-	-	P1OCB	-------	DRU4_CRA-FRU_058	825
FIRERED	B8-12 (=Fireglobe x 14-14M) self	-	ADM	-------	Drupomics_UMIL_144	609
FLA 82-10 N	Flordaprince	Fla.3-2	ADM	-------	DRU4_CRA-FRU_059	1219
FLAMINIA	Fayette	Fairtime	P1OCB	pynfmsrs	FB4_IRTA_077	566
FLATBEAUTY	NECTARMAGIE	Sweetcap op	P1OCB	pwffmsrn	FB4_IRTA_078	371
FLATJULIE	-	-	P1OCB	pwffmsrs	FB4_IRTA_079	752
FLATMOON	-	-	ADM	pwffnsrs	FB4_IRTA_080	753
FLAVORCREST	P53-68	FV89-14	ADM	pynfmsrs	FB4_INRABx_151	560
FLAVORGOLD	Rhone Gold	Royal Gold F2	P1OCB	nynfmars	FB4_INRABx_049	738
FLAVORTOP	Fairtime op	-	P1OCB	nyncmars	FB4_INRABx_079	821
FLAVOUR GIANT	-	-	ADM	-------	FB4_INRABx_153	-
FLORDAHOME	(Chico 11 xPrunus davidiana(C-26712))F2	-	ADM	pwnfmars	FB4_CRA-FRU_063	11
FLORDASTAR	Flordagold	EarliGrande	ADM	pyncmags	FB4_CRA-FRU_064	-
FORD	-	-	ADM	-------	DRU4_CRA-FRU_060	107
FOREL	-	-	P2OCT	pwnf-a-s	FB4_INRABx_178	-
FORLI 1	-	-	P2OCT	pwnfma-n	FB4_UMIL_047	1153
FORLI 2	Buco Inacavato op	-	ADM	pwnfm-rn	FB4_CRA-FRU_065	931
FORTUNA	Leader	(Tuscan x Paloro)	P2OCT	pyncn-rn	FB4_CRA-FRU_066	1058
FORTYNINER	J.H.Hale	Elberta?	P2OCT	pynfm-rn	FB4_IRTA_081	1062
FRAGA 1	-	-	ADM	-------	FB4_IRTA_082	-
FRAU MARIA RUDOLF	-	-	P2OCT	pwnfms-s	FB4_INRABx_053	1139
FREDA	-	-	ADM	pwnfnsrn	FB4_INRABx_099	420
FRESH RED	-	-	P1OCB	nynfmars	FB4_IRTA_084	852
FRUHER ROTE INGELHEIMER	-	-	P2OCT	pwnfmags	DRU4_CRA-FRU_061	1132
FRUMOS DE BANEASA(FOL 16)	-	-	ADM	-------	DRU4_CRA-FRU_183	246
FUOCO DI ROMAGNA	-	-	ADM	pynfmarn	FB4_CRA-FRU_067	962
FUZALODE	Fuzzless Berta	Silver Lode	ADM	nwncmags	FB4_INRABx_072	682
GAILLARD N°2	-	-	P2OCT	pwnfmags	FB4_INRABx_180	1130
GALANDE	-	-	ADM	pwnf-a-n	FB4_INRABx_056	-
GALATEE	Zaiger 29G650 op	-	P1OCB	pynfmsgs	FB4_INRABx_136	643
GALOPIN	-	-	ADM	-------	DRU4_CRA-FRU_184	1207
GAN XUAN 2	-	-	ADM	pyncmsrs	FB4_ZJU_063	176
GANG SHAN BAI	-	-	P3OR	pwnc-s-s	FB4_INRABx_144	-
GANSU TAO	-	-	ADM	pwnfmsrs	FB4_ZJU_064	265
GARCICA	-	-	P1OCB	-------	FB4_IRTA_085	-
GARNEM	P. dulcis	Nemared	ADM	-------	DRU4_CRA-FRU_062	5
GAVATX	-	-	P2OCT	p-nf----	FB4_IRTA_365	1145
GE GU TAO	-	-	ADM	pwncnsrs	FB4_ZJU_065	70
GEMINI	-	-	P2OCT	-------	DRU4_CRA-FRU_063	1180
GENADIX 4	Genard	Dixired	ADM	pwnfmsgn	FB4_INRABx_200	977
GENADIX 7	Genard	Dixired	ADM	pwncmags	FB4_INRABx_224	975
GENALI 427	-	-	ADM	nwnfmags	FB4_INRABx_113	-
GF 305	-	-	P2OCT	-------	DRU4_CRA-FRU_064	1203
GG30	-	-	ADM	pwnfmags	FB4_UMIL_048	922
GIACHIO 2	-	-	P3OR	pwnfnsrs	FB4_IRTA_086	184
GIALLA DI VERONA	-	-	ADM	pynfm--n	FB4_CRA-FRU_068	920
GIALLA MOAVERO	-	-	P2OCT	-------	DRU4_CRA-FRU_065	1174
GIALLA TARDIVA	-	-	ADM	-------	DRU4_CRA-FRU_066	-
GIALLA TARDIVA DI COGO	-	-	ADM	-------	DRU4_CRA-FRU_067	928
GIANNI LAURA DOLCE	-	-	P1OCB	-------	DRU4_CRA-FRU_068	703
GIULIA SETTEMBRINA	J.H. Hale op	-	ADM	-------	DRU4_CRA-FRU_069	927
GLADIS	-	-	P1OCB	pwncmar-	FB4_UMIL_049	593
GLADYS	-	-	P1OCB	pwnfmars	FB4_INRABx_161	-
GLOHAVEN	J.H.Hale op	Kalhaven	P1OCB	pynfm-rn	FB4_CRA-FRU_069	984
GOLDCREST	(FV89-14 x Springtime) op	-	ADM	pyncmars	FB4_UMIL_050	438
GOLDEN BABY 7	-	-	ADM	pyncnsrn	FB4_ZJU_066	329
GOLDEN CREST	Flavor crest	Spring crest	P1OCB	pynfmsgs	FB4_INRABx_108	435
GOLDILOCKS	NJ554367 x G17-5E	-	ADM	-------	Drupomics_UMIL_157	330
GRABELLE	Fortyniner	Gemfree	P1OCB	pynfmarn	FB4_INRABx_074	956
GRAN SUN	May Grand mut	-	P1OCB	nyncmsrs	FB4_CRA-FRU_070	504
GREENSBORO	-	-	ADM	pwnfm---	FB4_IRTA_087	95
GRENAT	-	-	P1OCB	pynfmsrs	FB4_IRTA_088	740
GRETA	Stark SunGlo	IF7131649	ADM	pwnfmars	FB4_CRA-FRU_071	400
GREZZANO	-	-	ADM	pwncm-rs	FB4_CRA-FRU_072	959
GROC ABEL	-	-	P2OCT	pynfn---	FB4_IRTA_359	1187
GROC D'ALTO	-	-	P2OCT	-------	FB4_IRTA_362	1191
GROSSE MIGNONNE	-	-	P2OCT	pwncmagn	FB4_INRABx_225	1147
GUANG HE TAO	-	-	ADM	pwnfmsgs	FB4_ZJU_067	254
GUERRIERA	-	-	ADM	-------	DRU4_CRA-FRU_070	-
GUERRY	-	-	P2OCT	pwnfmagn	FB4_INRABx_181	1098
GUGLIELMINA	-	-	ADM	pynfmsrn	FB4_CRA-FRU_073	1032
GUILLOUX ELÉGANTE	-	-	ADM	------n	FB4_INRABx_212	-
HA LU HONG	-	-	P2OCT	p-nfmsrs	FB4_ZJU_068	1082
HAKUHO (BAI FENG)	Hakuto	Tachibana Wase	P3OR	pwnfmsrs	FB4_ZJU_069	-
HAKURI	-	-	P3OR	pwnfmsrs	FB4_ZJU_020	218
HAKUTO	ChineseCling op	-	P3OR	pwnfmsrs	FB4_ZJU_071	224
HAMLET	Pekin	Candor	ADM	-------	DRU4_CRA-FRU_071	667
HANG MI 1	-	-	P3OR	pwnfmsrs	FB4_ZJU_073	219
HARDIRED	Lexington	NJN32	P1OCB	-------	Drupomics_UMIL_150	1208
HARKEN	Redsin	Sunhaven	ADM	pynfn-gs	FB4_INRABx_191	-
HARKO	Lexington	(Candoka x Flaming Gold) x Nectalate op	P1OCB	nynfmars	FB4_INRABx_163	830
HATSUKAMI	-	-	ADM	pwnfmars	FB4_ZJU_074	106
HELENA CLING	-	-	ADM	-------	Drupomics_UMIL_151	423
HÉLÈNE TURC	-	-	ADM	pwnfmarn	FB4_INRABx_211	976
HENRY MOULIN	Early Elberta	Incomparable Guilloux	P1OCB	pwnfmarn	FB4_INRABx_045	671
HERMIONE	-	-	P1OCB	pwnfms--	FB4_IRTA_089	552
HEYANG YOU TAO	-	-	ADM	nynfmsrs	FB4_ZJU_075	311
HIGAMA	-	-	ADM	-------	DRU4_CRA-FRU_072	35
HIKAWA HAKUHO	-	-	ADM	pwnfmsgs	FB4_ZJU_076	233
HILEY	Belle	Alexander?	ADM	pwnfm-rs	FB4_IRTA_090	163
HIRATSUKA RED	Okitsu	NJN17	ADM	nynfm-rs	FB4_CRA-FRU_074	310
HITACHIRED	(Okitsu x NjN17)	Fantasia	ADM	-------	DRU4_CRA-FRU_073	534
HONEY BLAZE	[(May Grand x peach)F2x (Early Sungrand op) F2]F2	-	P1OCB	nynfmsrs	FB4_IRTA_091 FB4_INRA_Av_061 FB4_UMIL_053	-
HONEY CASCADE	-	-	P1OCB	nynfns-s	FB4_IRTA_092	735
HONEY FIRE	111LB51(Golden Supreme x nectarine)	204LF555(Honey Kist x Royal Glory)	P1OCB	nynfns-s	FB4_IRTA_093	872
HONEY FLAME	-	-	P1OCB	nynfmsrs	FB4_IRTA_094	733
HONEY GLO	-	-	P1OCB	nynfmsrs	FB4_IRTA_095	743
HONEY GOLD	Sungrand	peach sel	ADM	nynfmsrs	FB4_INRABx_102	702
HONEY PRIMA	-	-	P1OCB	nynfnsrs	FB4_IRTA_096	489
HONEY ROYALE	776F213 (Golden Supreme x nectarine)	Honey Kist	P1OCB	nynfmsrs	FB4_IRTA_097	734
HONG BAO SHI	-	-	ADM	nyncmarn	FB4_ZJU_077	-
HONG BU RUAN_AUGUST	-	-	P3OR	pwnfmsrs	FB4_ZJU_078	-
HONG BU RUAN_JULY	-	-	P3OR	pwnfmsrs	FB4_ZJU_079	208
HONG BU RUAN_SEPTEMBER	-	-	P3OR	pwnfmsrs	FB4_ZJU_080	146
HONG CHUI ZHI	-	-	ADM	-------	FB4_INRA_Av_013	902
HONG GAN LU	-	-	ADM	pwnfmsrs	FB4_ZJU_081	130
HONG SHA ZI	-	-	P3OR	pwnfmsrs	FB4_ZJU_082	229
HONG SHAN HU	-	-	ADM	nwncmsrs	FB4_ZJU_083	305
HONG TAO WANG	-	-	ADM	pwnf----	FB4_ZJU_084	-
HONG YUE	-	-	P3OR	pwncmsrs	FB4_ZJU_085	-
HU YOU 002	-	-	ADM	nwnfmsrs	FB4_ZJU_086	455
HU YOU 004	-	-	ADM	nyncmsrs	FB4_ZJU_087	452
HUA YU	-	-	ADM	pwnfmsrs	FB4_ZJU_089	235
HUA YU LU	-	-	P3OR	pwnfmsrs	FB4_ZJU_090	-
HUANG JIN MI	-	-	ADM	pynfmsrs	FB4_ZJU_091	322
HUANG LU PAN TAO	-	-	P3OR	pyf----	FB4_ZJU_093	-
HUANGSHANEARLYDEW	-	-	ADM	pwnfmsrs	FB4_CRA-FRU_075	173
HUI YU LU	-	-	P3OR	pwnfmsrs	FB4_ZJU_094	206
HUJING MI LU	-	-	ADM	pwnfmsrs	FB4_ZJU_095	-
HWANDO 1	-	-	ADM	pynf-sgn	FB4_CRA-FRU_076	316
HYBRIDE INRA 3	-	-	ADM	pwnfnars	FB4_INRABx_174	416
HYBRIDE INRA 5	-	-	P1OCB	-------	FB4_INRABx_185	757
HYBRIDE INRA 4	-	-	P1OCB	pyffmsrs	FB4_INRABx_175	765
HYBRIDE INRA 2	-	-	ADM	pynfmsrn	FB4_INRABx_019	981
HYBRIDE INRA 1	-	-	P1OCB	nynfmars	FB4_INRABx_012	-
HYBRIDE INRA 6421	FANTASIA	JALOUSIA	P1OCB	pyffmsrs	FB4_INRABx_183	756
I 138	Redtop	Wu Yue Xian	ADM	-------	FB4_INRA_Av_063	377
IF 8431138	(Stark Sunglo x IF7131649) op	-	P1OCB	-------	DRU4_CRA-FRU_074	864
IF 8431354	(Stark Sunglo x IF7131649) op	-	P1OCB	-------	DRU4_CRA-FRU_075	533
IF 8810268	IF 8431354 op	-	ADM	-------	DRU4_CRA-FRU_076	532
IFF 1182	-	-	P2OCT	nwnf-a--	FB4_IRTA_098	-
IFF 1190	-	-	P1OCB	pynfmars	FB4_IRTA_099	584
IFF 1207	-	-	P1OCB	pynfnsrs	FB4_IRTA_100	636
IFF 1230	-	-	P1OCB	pynf-ars	FB4_IRTA_101	637
IFF 1233	-	-	P1OCB	pynf-srs	FB4_IRTA_102	778
IFF 331	-	-	ADM	pwncnsrs	FB4_UMIL_055	177
IFF 628	-	-	ADM	pynf-srs	FB4_IRTA_104	950
IFF 691	-	-	ADM	pyncnags	FB4_UMIL_056	460
IFF 800	-	-	P1OCB	nwnf-ars	FB4_IRTA_105	774
IFF 813	-	-	ADM	nynf-arn	FB4_IRTA_106	1036
IFF 961	-	-	P1OCB	nynf-ars	FB4_IRTA_107	775
IFF 962	-	-	P1OCB	pynf-ars	FB4_IRTA_108	607
IMERA	-	-	P2OCT	-------	DRU4_CRA-FRU_077	1171
INCOMPARABLE GUILLOUX	Bonouvrier	Amsden	P2OCT	pwnfmagn	FB4_INRABx_112	1135
INDEPENDENCE	Red King op	-	P1OCB	nynf-ars	FB4_IRTA_110	839
INGO PEACH	-	-	ADM	-------	DRU4_CRA-FRU_078	1239
INRA HYBRID. (REDWING:147 X DIXIRED:123)19	Redwing:147	Dixired:123	ADM	pwnfmsgn	FB4_INRABx_121	980
INRA HYBRID. (REDWING:147 X DIXIRED:123)8	Redwing:147	Dixired:123	ADM	pynfmsgn	FB4_INRABx_124	979
INRA HYBRID. S (3487 X 5074)10	FANTASIA	PLATINA	ADM	pyffmsgs	FB4_INRABx_179	760
IONIA	-	-	ADM	pyncna-n	FB4_UMIL_057	1012
IP1	-	-	ADM	pwnfma--	FB4_UMIL_058	918
IRENA	-	-	P1OCB	pwnfmsrs	FB4_IRTA_111	745
IRIS ROSSO	Porpurea	(J.H. Hale x Redbird)	P1OCB	pwnfmars	FB4_CRA-FRU_077	557
ISABELLA DESTE	-	-	ADM	pwnfma--	FB4_IRTA_112	766
ISKRA	-	-	ADM	pynfmars	FB4_UMIL_059	1003
J. H. HALE	-	-	P1OCB	pynfm-rs	FB4_IRTA_137 FB4_UMIL_060	-
JACQUOTTE	-	-	ADM	-------	DRU4_CRA-FRU_079	685
JADE	-	-	P1OCB	nwnfmsrs	FB4_INRABx_008	507
JADE (FROM MEXICO)	-	-	ADM	-------	FB4_INRA_Av_064	288
JESCA	Sel from Amarillos tardios de Calanda	-	P2OCT	pynfns--	FB4_IRTA_114	1168
JIAN DING	-	-	P3OR	-------	FB4_ZJU_096	-
JIAZHOU ZAO TIAN	-	-	P1OCB	pwnfmsrs	FB4_ZJU_097	426
JIN CHUNG	Zao Huang Jin op	-	ADM	pwnfm-r-	FB4_UMIL_061	-
JIN FENG	Early Crawford	Phillips	ADM	pyncmsrs	FB4_ZJU_098	338
JIN FENG (UN 27)	Early Crawford	Phillips	ADM	-------	DRU4_CRA-FRU_238	244
JIN HUI	Kanto-5	Feng Huang	ADM	-------	FB4_ZJU_099	-
JIN QIU	-	-	ADM	pyncnsrs	FB4_ZJU_100	45
JIN SHUO	-	-	ADM	nyncmsrs	FB4_ZJU_101	342
JIN XIA	-	-	ADM	nwncmsrs	FB4_ZJU_102	-
JIN XIA YOU PAN	-	-	ADM	nycmsrs	FB4_ZJU_103	240
JIN XIU HUANG TAO	-	-	P3OR	-------	FB4_ZJU_105	193
JIN YAN	Okubo	Zao Xiang Yu	ADM	pwnfmsrs	FB4_ZJU_106	-
JING CHUN	-	-	ADM	pwncmsrs	FB4_ZJU_107	174
JING HONG	Kanto-5	Feng Huang	ADM	pwnfmsrs	FB4_INRABx_140	-
JING MI	-	-	ADM	pwnfmsrs	FB4_ZJU_108	-
JING YAN	-	-	ADM	pwnfmars	FB4_INRABx_139	162
JING YU	Okubo	Okitsu	ADM	pwnfmsrs	FB4_INRABx_126 FB4_UMIL_062 FB4_ZJU_109 FB4_CRA-FRU_078	-
JINGSHANEARLYDEW	-	-	P3OR	pwnfmsrs	FB4_CRA-FRU_079	231
JINGTANG WAN MI	-	-	P3OR	pwnfmsrs	FB4_ZJU_110	-
JINSHAN PAN TAO	-	-	ADM	pwf-srs	FB4_ZJU_111	320
JINSHAN ZAO HONG	-	-	ADM	-wnf----	FB4_ZJU_112	-
JINSHAN ZAO LU	-	-	P3OR	pwnfmars	FB4_ZJU_113	-
JOHN HENRY	O'Henry mut	-	ADM	pynfmars	FB4_IRTA_115	-
JOSEPET	-	-	P2OCT	-------	FB4_IRTA_116	-
JUANITO DE NOCHE	-	-	ADM	-------	FB4_IRTA_356	1029
JULIANA	-	-	ADM	-------	FB4_CRA-FRU_080	960
JULY LADY	JHHale	MerrillGem	P1OCB	pynfmsrn	FB4_CRA-FRU_081 FB4_INRABx_088	-
JULY RED	(Red Free x Autumn Gold)	Red Diamond op	P1OCB	nyncnarn	FB4_INRABx_021	876
JULY STAR	-	-	P1OCB	nwnfmarn	FB4_INRABx_030	-
JUNE PEARL	(Bradcrim x Diamond Jewl) F2	-	P1OCB	nwnfmsrs	FB4_INRABx_025	806
JUNE PRINCESS	(Flamekist x Red King F2) F2	-	P1OCB	ny---rs	FB4_UMIL_063	835
JUNE STAR	Red Diamond op	-	P1OCB	nyncma-n	FB4_INRABx_098	834
JUNECREST	Fayette	Mexican Cling peach	P1OCB	pyncnags	FB4_IRTA_117	638
JV WANG TAO	-	-	ADM	pwnf----	FB4_ZJU_114	-
KAKAMAS	St. Helena op	-	P2OCT	pyncnars	FB4_INRABx_169	1077
KALAMAZOO	-	-	P2OCT	pynfm-rn	FB4_IRTA_118	1103
KALOS.1	-	-	ADM	pynfnsrs	FB4_IRTA_119	430
KALOS.2	-	-	ADM	pynfnsrs	FB4_IRTA_120	746
KAMARAT	-	-	P2OCT	pwnfmaan	FB4_UMIL_064	1179
KANTO-14 (UN 20)	Okayama-3	Orange Cling	ADM	-------	DRU4_CRA-FRU_232	907
KANTO-5 (UN 7)	(Kinto x Tuscan)-43	(Okayama-3 x Orange Cling)-9	ADM	-------	DRU4_CRA-FRU_219	-
KAPPA 2	-	-	ADM	-------	DRU4_CRA-FRU_080	912
KAWANAKAJIMA HAKUTO	-	-	P3OR	pwnf----	FB4_ZJU_115	-
KAWEAH	-	-	P1OCB	pynfmars	FB4_UMIL_065	646
KEARNEY	Da40-17 self	-	P1OCB	pynfm--s	FB4_CRA-FRU_082	674
KEVINA	-	-	P1OCB	pwncnsrs	FB4_UMIL_066	741
KIM STAR	Red Free	Sparkling Red	P1OCB	nynfmars	FB4_INRABx_022	880
KISAPÁTHY1 (UN 22)	-	-	P1OCB	-------	DRU4_CRA-FRU_234	554
KISAPÁTHY2 (UN 14)	-	-	ADM	-------	DRU4_CRA-FRU_226	247
KLAMT	Dixon 1	Wiser	P2OCT	pyncnsgn	FB4_INRABx_043	1060
KOMPOLT 1 (UN 26)	-	-	ADM	-------	DRU4_CRA-FRU_237	669
KÖNCSÖGI KOPASZ (UN 19)	-	-	ADM	-------	DRU4_CRA-FRU_231	-
KRIOS	-	-	P1OCB	nynfnars	FB4_IRTA_121	471
KRÜMCSANGIN (UN 12)	-	-	P1OCB	-------	DRU4_CRA-FRU_224	695
KURAKATA WASE	-	-	ADM	pwncmsrs	FB4_ZJU_116 FB4_CRA-FRU_083	-
KV930455	-	-	ADM	pynfmars	FB4_UMIL_067	538
KWECKERSGOLD (FOL 21)	-	-	ADM	-------	DRU4_CRA-FRU_188	248
LA GOLD	Redhaven op	Gleason Early Elberta ?	ADM	pynfmsgs	FB4_INRABx_080	915
LA PECHER	La Feliciana op	-	ADM	-------	DRU4_CRA-FRU_081	1000
LA RED	Redskin	Southern Glow	ADM	pynf-s-s	FB4_INRABx_226	672
LAGNASCO	J.H.Hale op	-	P1OCB	pynfm--s	FB4_CRA-FRU_084	-
LAGRIMA	-	-	ADM	-------	FB4_INRA_Av_103	407
LAISHAN MI	-	-	P3OR	pwnfmsrs	FB4_ZJU_117	-
LAMPETELLA	-	-	P2OCT	pyncnsgn	FB4_CRA-FRU_085	1166
LANALII 487	-	-	P1OCB	nwnfmsrs	FB4_INRABx_104	841
LARGE WHITE	-	-	ADM	pwnfms--	FB4_IRTA_122	1228
LARUBRA	-	-	ADM	-------	DRU4_CRA-FRU_082	-
LATE FAIR	-	-	ADM	nynfnarn	FB4_IRTA_123	688
LATECRAWFORD	-	-	P2OCT	pynfm-gn	FB4_IRTA_124	1106
LAURA	Peento op	-	P1OCB	nynfm-rn	FB4_CRA-FRU_086	462
LAURA RED	-	-	ADM	-------	FB4_INRA_Av_065	461
LAURIERED	-	-	P1OCB	pwnfnsrs	FB4_IRTA_125	596
LE YUAN	-	-	ADM	nwnfmars	FB4_ZJU_118	346
LEAF CURL RESISTANT	-	-	P2OCT	------s	FB4_CRA-FRU_087	1073
LEDNICKÁ ZLUTÁ (UN 18)	-	-	ADM	-------	DRU4_CRA-FRU_230	1034
LEGRAND	(J.H.Hale x Quetta)F2	-	P1OCB	nynfm-rs	FB4_IRTA_126	886
LEONFORTE 1	-	-	P2OCT	pyncnars	FB4_CRA-FRU_088	1172
LIAN HUANG	Early Gold op	-	P3OR	pyncnsrs	FB4_ZJU_119	158
LIMONET	-	-	ADM	pwncmarn	FB4_UMIL_068	942
LIMONINI	-	-	ADM	p-----n	FB4_CRA-FRU_089	-
LIN CHENG TAO	-	-	P3OR	pwncmsrs	FB4_ZJU_120	153
LINDA	(NJ238 x Sunred) op	-	ADM	pwncmars	FB4_INRABx_215	397
LISBETH	Prtyniner	Gemfree	ADM	-------	FB4_IRTA_127	-
LIU YUE BAI	-	-	ADM	pwnfmsrs	FB4_ZJU_121	323
LLANÇÀ	-	-	ADM	pynf----	FB4_IRTA_128	-
LOADEL	Lovell op	-	P2OCT	pyncn-gn	FB4_CRA-FRU_090	1054
LOLITA	Fire Red self	-	P1OCB	pyncmags	FB4_CRA-FRU_091	603
LONG1-2-3	-	-	ADM	pyncnsrs	FB4_ZJU_122	57
LONG1-2-4	-	-	ADM	pyncnsrs	FB4_ZJU_123	56
LONGHUA SHUI MI	-	-	P3OR	pwnfmsrs	FB4_ZJU_124	-
LORD NAPIER (FOL 22)	Early Albert op	-	P2OCT	-------	DRU4_CRA-FRU_189	1128
LU XIANG	-	-	P3OR	pynfmsrs	FB4_ZJU_125	157
LUCIE	-	-	P1OCB	pynfmars	FB4_INRABx_133 FB4_IRTA_129	-
LUCREZIA	Maycrest op	-	ADM	pyncmags	FB4_UMIL_069	441
LUISA BERSELLI	-	-	ADM	pwncmagn	FB4_CRA-FRU_092	919
LUSA	-	-	ADM	pwnfm---	FB4_UMIL_070	939
LUTEA (FOL 23)	Belle x Fogato	Peento	ADM	-------	DRU4_CRA-FRU_190	299
M. A 4870	-	-	P1OCB	-------	DRU4_CRA-FRU_083	654
MADAME GIRERD	-	-	P2OCT	pynfmsgs	FB4_INRABx_227	1131
MADAME GUILLOUX	-	-	P2OCT	pwnfmarn	FB4_INRABx_209	1116
MADDALENA REALE (FOL 24)	-	-	ADM	-------	DRU4_CRA-FRU_191	978
MADELEINE BLANCHE	-	-	ADM	pynf-a-n	FB4_INRABx_228	-
MADELEINE ROUGE	-	-	P2OCT	------n	FB4_INRABx_208	-
MADONNA DI AGOSTO	-	-	P2OCT	nwncmars	FB4_CRA-FRU_093	1175
MADONNA DI GIUGNO	-	-	P1OCB	-------	DRU4_CRA-FRU_084	863
MAGIQUE	-	-	P1OCB	nwnfns-n	FB4_IRTA_130	467
MAGOLD	-	-	P1OCB	nynfnars	FB4_INRABx_157	860
MAI HUANG PAN TAO	-	-	ADM	pwfcmsrs	FB4_ZJU_126	-
MAI XIANG	Okubo	Amsden June	ADM	pwnfmags	FB4_ZJU_127	127
MAJESTIC	Meadow Lark	op	ADM	pynfmars	FB4_CRA-FRU_094	392
MAJESTIC GIANT	-	-	P1OCB	nwnfmsgn	FB4_INRABx_150	691
MALO KONARE	Stoika	NJC97	ADM	-------	FB4_INRA_Av_066	-
MANG XIA LU	-	-	P3OR	pwncmars	FB4_ZJU_128	227
MANON	-	-	ADM	pwnfmsrs	FB4_INRABx_007	390
MAO TAO (NJ)	-	-	ADM	pwnfmsrs	FB4_ZJU_129	8
MARA	Nectared 9	Sunred	ADM	pwnfm-rn	FB4_CRA-FRU_095	936
MARIA BIANCA	Honey Dew Hale	Michelini	ADM	pwnfm-gn	FB4_CRA-FRU_096	991
MARIA CARLA	Flavortop self	-	P1OCB	nynfmars	FB4_INRABx_127	822
MARIA CRISTINA	Honey Dew Hale	Michelini	P1OCB	pwnfnars	FB4_INRABx_125	673
MARIA DOLCE	Honey Gold	Red Diamond	P1OCB	nynfmsrs	FB4_IRTA_133	701
MARIA DORATA	-	-	ADM	nynfna--	FB4_IRTA_134	-
MARIA EMILIA	May Grand self	-	P1OCB	nynfmars	FB4_IRTA_135	838
MARIA LAURA	Flavortop self	-	P1OCB	nynfmags	FB4_IRTA_136	824
MARIBELLE	-	-	ADM	pwnfm-rs	FB4_CRA-FRU_097	-
MARLI	-	-	ADM	pwnfmsgs	FB4_UMIL_071	271
MARTI	-	-	P2OCT	-------	FB4_IRTA_360	1189
MARUJA	-	-	ADM	pyncnagn	FB4_UMIL_072	-
MASAHIME	(Nakatsu Hakuto x NunomeWase)	Akatsuki	P3OR	-------	DRU4_CRA-FRU_085	225
MATSUMORI	-	-	P3OR	pwnfmsrs	FB4_ZJU_130	192
MAURA	-	-	P1OCB	pwnf-a-s	FB4_IRTA_138	739
MAURI	-	-	P2OCT	-------	FB4_IRTA_139	1193
MAX 10	-	-	P1OCB	nynfmars	FB4_UMIL_051	845
MAY FLOWER	-	-	ADM	pwncmags	FB4_CRA-FRU_099	-
MAY GRAND	-	-	P1OCB	nynfm-rs	FB4_UMIL_077	837
MAYCREST	Springcrest mut	-	ADM	pyncmags	FB4_CRA-FRU_098 FB4_INRABx_086 FB4_IRTA_140 FB4_UMIL_074	-
MAYFIRE	Armking op	-	P1OCB	nyncmags	FB4_UMIL_076	473
MB PETRINI	-	-	ADM	pynfmarn	DRU4_CRA-FRU_086	-
MB-3	-	-	P2OCT	pwnfns--	FB4_IRTA_141	1146
MEI BAI TAO	-	-	P3OR	pwnf----	FB4_ZJU_131	-
MEI GUI LU	-	-	P3OR	pwncmsrs	FB4_ZJU_132	226
MEI XIANG	-	-	P3OR	pwnfmsrs	FB4_ZJU_133	199
MEIGNI PANTAO (UN 16)	-	-	P3OR	-------	DRU4_CRA-FRU_228	-
MEIGUO PAN TAO	-	-	ADM	pwf----	FB4_ZJU_134	-
MERRIAM	Everts self	-	P2OCT	pyncn-rn	FB4_CRA-FRU_100	1068
MERRIL FORTYNINER	-	-	P1OCB	pynfnsrn	FB4_INRABx_103	675
MERRIL GEM FREE	July Elberta	Merrill Gem	ADM	pyncmarn	FB4_UMIL_078	955
MERRILL RODEO	Kirkman Gem op	-	ADM	pynfm-gn	FB4_CRA-FRU_101	611
MESEMBRINE	‘Jalousia’×‘Summergrand’	Fantasia	P1OCB	nyffmsrs	FB4_IRTA_142	762
MESSAPIA	-	-	ADM	-------	FB4_UMIL_079	-
MICHELINI	-	-	ADM	pwnfmars	FB4_CRA-FRU_102	399
MID SILVER	-	-	ADM	nwnfma-s	FB4_INRABx_156	704
MILLECOTON DE LA TOUSSAINT	-	-	P2OCT	pynfnagn	FB4_INRABx_048	1076
MILLECOTON DE SEPTEMBRE	-	-	P2OCT	pynfnsrn	FB4_INRABx_186	1151
MINERVA	Redhaven op	-	ADM	pynfm-rn	FB4_CRA-FRU_103	988
MINTAO 11	-	-	ADM	-------	FB4_INRA_Av_068	14
MINTAO 13	-	-	ADM	-------	FB4_INRA_Av_070	12
MINTAO 2	-	-	ADM	-------	FB4_INRA_Av_069	13
MIORITA	-	-	ADM	pynfmags	DRU4_CRA-FRU_087	917
MIRAFLORES	-	-	P2OCT	p----gs	DRU4_CRA-FRU_088	1186
MISSOUR	-	-	P2OCT	-------	DRU4_CRA-FRU_089	1095
MONACA	-	-	P1OCB	nynfnsgs	FB4_INRABx_004	870
MONADOUCE	-	-	P1OCB	pwnfns-s	FB4_IRTA_143	585
MONCES	-	-	P1OCB	pynfmsrs	FB4_IRTA_144	583
MONEC	-	-	ADM	nwnfmars	FB4_INRABx_005	529
MONOF	-	-	ADM	nwncnars	FB4_INRABx_006	524
MONPER	-	-	ADM	-------	FB4_INRA_Av_021	522
MONSAT	-	-	P1OCB	nwnfmars	FB4_IRTA_145	710
MONTARSA	-	-	ADM	-------	FB4_INRA_Av_071	523
MONTCLAIR	-	-	P1OCB	pwnfmars	DRU4_CRA-FRU_090	-
MONTMAR	-	-	ADM	pynfnsrn	FB4_IRTA_147	387
MOONGRAND	(Red Grand x Early Sun Grand) F2	-	P1OCB	nynfmsrs	FB4_IRTA_148	836
MORELLONA	-	-	P2OCT	-------	DRU4_CRA-FRU_091	1154
MORSIANI 51	Sirio	Superstar	P1OCB	nynfma-s	FB4_IRTA_149	893
MORTON	(Big Boy x Schumaker) op	-	P2OCT	nwnfnsrs	FB4_INRABx_164	1212
MOSCATELLO	-	-	P1OCB	pynfmars	FB4_CRA-FRU_104	567
MOSET	-	-	P2OCT	-------	FB4_IRTA_363	1192
MOSSET	-	-	P2OCT	-------	FB4_IRTA_150	-
MOUNTINGOLD	PI 35201	NJ 196	ADM	-------	DRU4_CRA-FRU_092	333
MUIR	-	-	P2OCT	py-m-rn	FB4_IRTA_151	1074
MYOJO (FOL 25)	Yamashita	Sims	ADM	-------	DRU4_CRA-FRU_192	-
N.92.26	-	-	P1OCB	-------	FB4_IRTA_152	732
N.94.39	-	-	ADM	-------	FB4_IRTA_153	-
NADIA	-	-	ADM	pynfmars	FB4_UMIL_080	558
NAN CAN GONG TAO	-	-	ADM	pwnfmsrs	FB4_ZJU_135	66
NAN FANG JIN MI	-	-	ADM	nyncmsrs	FB4_ZJU_136	275
NANFANG ZAO HONG	-	-	ADM	pwncmsrs	FB4_ZJU_137	274
NANSHAN TIAN TAO	-	-	ADM	pwnfmsrs	FB4_ZJU_138	10
NAOMI	-	-	ADM	pynfmsrs	FB4_INRABx_041	571
NATALINO DI LEONFORTE	-	-	P2OCT	pyncn-rs	FB4_CRA-FRU_105	1173
NECTABANG	Nectaprima	Nectapink	P1OCB	nynfnars	FB4_IRTA_155	726
NECTABELLE	Maillarboom	Maillarferarie	P1OCB	nynfnsrn	FB4_IRTA_156	725
NECTABIGFER	-	-	P1OCB	nynfnsrs	FB4_IRTA_157	724
NECTACAKE® 35	-	-	P1OCB	nwffmsrs	FB4_IRTA_158	751
NECTAGRAND	-	-	ADM	nyncmars	FB4_UMIL_081	307
NECTAGRAND 4	nectared 4	May Grand	ADM	-------	Drupomics_UMIL_152	923
NECTAPOM® 22	-	-	P1OCB	nynf-sgs	FB4_IRTA_159	470
NECTAPOM® 28.1	-	-	P1OCB	nynfmsrn	FB4_IRTA_160	807
NECTAR	Perola de Itaquera	Jewel	ADM	pynfm--s	FB4_IRTA_161	415
NECTARDREAM	NECTARCRISP	NECTARMAGIE	P1OCB	nwnfmsrs	FB4_IRTA_168	370
NECTARED 6	Nectalate op	Nectaheart	ADM	nynfnars	FB4_INRABx_061	1210
NECTARED 9	NJ67239	Nectalate op	ADM	nynfm-rs	FB4_INRABx_062	1209
NECTARINE CERISE	-	-	P2OCT	nwnfnagn	FB4_INRABx_210	1113
NECTARNICE	-	-	P1OCB	nwnfmsgs	FB4_IRTA_163	466
NECTARREVE	Maillarboom	Maillarferarie	P1OCB	nwnfmsrs	FB4_IRTA_164	465
NECTASWEET® 35	-	-	ADM	nwnfnsrs	FB4_IRTA_165	369
NECTATOP	Maillarboom	Maillardou	ADM	-------	FB4_IRTA_278	-
NECTAVANTOP	Redlatenecta	Nectalady	P1OCB	nynfnsrs	FB4_IRTA_166	750
NECTHOUGH	-	-	P1OCB	nynfmsrs	FB4_INRABx_087	895
NEMAGUARD	-	-	ADM	-------	FB4_INRA_Av_072	2
NEMARED	[Nemaguard x (Yunnan x Bound Brook)]F3	-	ADM	-------	FB4_INRA_Av_073	4
NETT. ASPROFRUT	-	-	P1OCB	-------	DRU4_CRA-FRU_093	791
NETT. RUSSA 598-81	-	-	ADM	nynfmsrn	DRU4_CRA-FRU_094	314
NETTARINA PENDULA	-	-	ADM	n-----s	FB4_CRA-FRU_107	25
NEW KAWANAKAJIMA HAKUTO	-	-	P3OR	-------	FB4_ZJU_139	-
NG 187	-	-	P1OCB	-------	FB4_IRTA_169	854
NG 3/10 9	-	-	P1OCB	nynfnsrs	FB4_IRTA_170	849
NG 3/13 12	-	-	P1OCB	nynf-s--	FB4_IRTA_171	-
NG 3/2 11 0	-	-	P1OCB	nynfmars	FB4_IRTA_172	809
NG 3/5 20	-	-	P1OCB	nynfnsrs	FB4_IRTA_173	797
NG 3/6 7	-	-	P1OCB	nynfnsrs	FB4_IRTA_174	796
NG 4/7 18	-	-	P1OCB	nynfmsrs	FB4_IRTA_175	728
NG 4/7 20	-	-	P1OCB	nynfmsrs	FB4_IRTA_176	727
NIAGARA	Ealy Crawford op	-	ADM	nynf-s--	FB4_IRTA_177	-
NISHIKI	-	-	ADM	pynfn---	FB4_IRTA_178	906
NJ 22	Belle	Grensboro	P1OCB	pwnsmsrn	FB4_IRTA_179	763
NJ 307	-	-	ADM	pwnf-srs	FB4_UMIL_083	181
NJ SF 04525	-	-	P1OCB	nynfnsrs	FB4_IRTA_180	805
NJ SF 04550	-	-	P1OCB	nynfmars	FB4_IRTA_181	869
NJ SF 05516	-	-	P1OCB	nynfmsrs	FB4_IRTA_182	868
NJ WEEPING	-	-	ADM	pwnfmar-	DRU4_CRA-FRU_095	31
NJ WEEPING	-	-	ADM	pwnfm--s	FB4_UMIL_097	-
NJC 113	-	-	ADM	pyncnagn	FB4_UMIL_085	1007
NJC112	-	-	ADM	-------	Drupomics_UMIL_155	1009
NKAZU HAKUTO	-	-	P3OR	pwnf----	FB4_ZJU_140	-
NOIRE BLANCHE	-	-	P2OCT	pwnfmsgn	FB4_INRABx_187	1117
NONG SHEN	-	-	ADM	nwffmsrs	FB4_ZJU_141	998
NONPAREIL	-	-	ADM	-------	FB4_IRTA_050	267
NORACILA	-	-	ADM	nynfmsrs	FB4_IRTA_183	730
NORMAN	Sunhigh	Redskin	ADM	pync-srs	FB4_INRABx_075	-
NOVA DONNA	-	-	ADM	pynfnagn	FB4_IRTA_184	973
NUNOMEWASE	-	-	P3OR	pwnf----	FB4_ZJU_142	-
NYIKITAI LAPO (UN 5)	-	-	ADM	-------	DRU4_CRA-FRU_217	87
NYIKITSZKIJ-85 (UN 2)	-	-	ADM	-------	DRU4_CRA-FRU_215	-
O.P.G.	P. persica	P. dulcis	ADM	-----r-	DRU4_CRA-FRU_096	268
OCIDUH	-	-	ADM	nwncmagn	FB4_INRABx_009	699
OCTOBER RED	-	-	P2OCT	pwnfmars	FB4_CRA-FRU_109	1049
OHAYASHI	-	-	ADM	pwnfmars	FB4_ZJU_143	175
OHDAMA HAKUHO	-	-	P3OR	pwnf----	FB4_ZJU_144	-
O'HENRY	Merrill Bonanza op	-	P1OCB	pynfmars	FB4_IRTA_185	648
OKAYAMA 3	-	-	ADM	pwnfmsrs	FB4_ZJU_145	-
OKAYAMA 500	-	-	ADM	pwnfmsrs	FB4_ZJU_146	-
OKAYAMA HAKUTO	-	-	P3OR	-------	FB4_ZJU_147	-
OKAYAMAWASE	-	-	ADM	pwnfmars	FB4_ZJU_148	187
OKINAWA	-	-	ADM	pwnfmags	FB4_INRABx_214	15
OKITSU	Precoce de Croncels	Lord Napier	ADM	-------	FB4_ZJU_149	-
OKUBO	-	-	ADM	pwnfmsrs	FB4_ZJU_150	-
OKUBO (FOL 26)	-	-	ADM	-------	DRU4_CRA-FRU_193	-
OLDMIXONFREE	Oldmixon Cling op	-	P2OCT	pwnfm-gn	FB4_IRTA_186	1104
OPALE	-	-	ADM	pwnfmsrs	FB4_INRABx_036	386
ORANGECLING	-	-	P2OCT	pynfm--n	FB4_IRTA_187	1108
ORCINO	-	-	P1OCB	pycmsrs	FB4_INRABx_182	759
ORDIGAN	-	-	P1OCB	pyffnsrs	FB4_IRTA_188	758
ORIANE	-	-	P1OCB	pyffmsrs	FB4_IRTA_189	755
ORINE	-	-	P1OCB	nynfnars	FB4_IRTA_190	577
ORIOLA	-	-	ADM	nyf-s--	FB4_IRTA_191	-
ORION	Redgold	Flamkist	P1OCB	nynf-a--	FB4_IRTA_192	-
ORPHILE	-	-	P1OCB	pyffmsrs	FB4_INRABx_184	761
OTIECESTUVIENNUIT (FOL 27)	-	-	ADM	-------	DRU4_CRA-FRU_194	-
OUACHITA GOLD	LaGold	Redskin x Southern Glow	ADM	-------	DRU4_CRA-FRU_097	916
OUGENTO	-	-	P3OR	-------	FB4_ZJU_092	108
OURO IAPAR	-	-	ADM	pynfmsrs	FB4_UMIL_086	270
OUROMEL 3	Tutu	Columbina	ADM	pynfmsrs	DRU4_CRA-FRU_098	283
P 1/5	-	-	ADM	----a-s	FB4_UMIL_087	77
P 1/6	-	-	P2OCT	-------	FB4_UMIL_141	1162
P PRL 1 1N	-	-	P2OCT	------s	FB4_UMIL_093	1086
P. MIRA HYBRID	-	-	ADM	-------	FB4_IRTA_373	255
P.88.213	-	-	P1OCB	-------	FB4_IRTA_193	-
P1/12	-	-	P2OCT	py--ars	FB4_UMIL_114	1163
P2152N	-	-	P1OCB	py--a-n	FB4_UMIL_088	665
PACIFIC STAR	MayGrand op	-	P1OCB	nynfmags	FB4_INRABx_109	684
PALAZZINA	-	-	P2OCT	pwnfmsrn	DRU4_CRA-FRU_099	1161
PAN TAO HUANG HOU	-	-	ADM	pwfcmsrs	FB4_ZJU_151	-
PAN TAO WANG	-	-	ADM	pwfcmsrs	FB4_ZJU_152	339
PANAMINT	(Babcock x Boston)	(Goldmine x Rio Oso Gem)	ADM	nynfm-gs	FB4_IRTA_194	335
PANTAO 20-58	-	-	ADM	p-f---s	FB4_CRA-FRU_110	277
PAOLA CAVICCHI	Buco Incavato op	-	ADM	pwnfm-rn	FB4_CRA-FRU_111	925
PAOLA CAVICCHI PRECOCE	Paola Cavicci op	-	ADM	pwnfm-gn	FB4_CRA-FRU_112	-
PAOLA MATTEUCCI	-	-	ADM	-------	DRU4_CRA-FRU_100	-
PAPPARDONE	-	-	ADM	-------	DRU4_CRA-FRU_101	354
PARAGUAYO	-	-	ADM	pwffms--	FB4_IRTA_195	85
PARAGUAYO DELFIN	-	-	P3OR	pwff-s--	FB4_IRTA_196	-
PB SF 05264	-	-	P1OCB	pwnfnsrs	FB4_IRTA_197	388
PÊCHE DE VIGNE LAUZANNE	-	-	P2OCT	-------	FB4_INRA_Av_074	1124
PÊCHE DE VIGNE SANGUINE	-	-	P2OCT	-------	FB4_INRA_Av_075	1101
PÊCHER CHINOIS N° 4	-	-	ADM	pynfnsrn	FB4_INRABx_168	112
PEEN-TO (UN 10)	-	-	P3OR	-------	DRU4_CRA-FRU_222	-
PEENTO	-	-	ADM	pwnfm-gs	FB4_IRTA_198	9
PEGGY	-	-	ADM	pwnfnsrs	FB4_INRABx_130	385
PEKIN	Summercrest	Redhaven	ADM	pynfmsrn	FB4_INRABx_081	658
PELO TARDIVO	-	-	ADM	pwnfmsrs	DRU4_CRA-FRU_102	995
PERCOCA BIANCA MAZZINI	-	-	ADM	pwncnarn	FB4_UMIL_073	241
PERCOCA DI ROMAGNA 7	-	-	P2OCT	pyncn-rn	FB4_CRA-FRU_113	1198
PERCOCA DI SUPERGA	-	-	ADM	pwncn-rs	FB4_CRA-FRU_114	352
PERCOCO BIANCO	-	-	P2OCT	pwncnarn	FB4_CRA-FRU_115	1182
PERCOCO BIANCO LEONFORTE	-	-	P2OCT	-------	DRU4_CRA-FRU_103	1178
PERCOCO DI TURI	-	-	P2OCT	pynfnsrs	DRU4_CRA-FRU_104	1079
PERCOCO NOVEMBRE	-	-	P2OCT	pynfnars	FB4_CRA-FRU_116	1092
PERCOCO SANGUINELLO	-	-	P2OCT	pwncn-rs	FB4_CRA-FRU_117	1181
PERFECT DELIGHT	Firebrite	Redgold	P1OCB	nynfnars	FB4_IRTA_199	856
PERLE	-	-	ADM	pwnfmsrs	FB4_INRABx_020	422
PERSI DE VIN	-	-	P2OCT	p-nfmars	DRU4_CRA-FRU_105	1050
PESCA A CUORE CAPOZZI	-	-	ADM	-----rs	DRU4_CRA-FRU_106	319
PESCA ALA	-	-	ADM	-------	DRU4_CRA-FRU_107	-
PESCA MARSCIANESE	-	-	P2OCT	-------	DRU4_CRA-FRU_108	1159
PESCA ROSSA DELLA VIGNA	-	-	P2OCT	p-nfmsrs	FB4_CRA-FRU_118	1126
PESCA SETTEMBRINA	-	-	ADM	pwnfmarn	FB4_UMIL_135	924
PESCA SETTEMBRINA A POLPA ROSSA	-	-	P2OCT	pwnfnsrn	FB4_CRA-FRU_119 FB4_UMIL_095	-
PESCO BIANCO MERAVIGLIOSO	-	-	ADM	pwnfm--s	FB4_CRA-FRU_120	-
PESCO DEI SANTI	-	-	ADM	p----rn	DRU4_CRA-FRU_109	1025
PESCO FIORE ROSA	-	-	ADM	p----r-	DRU4_CRA-FRU_110	18
PETISCO 2	Real	Sunlite	ADM	py-m--s	FB4_CRA-FRU_121	285
PETITE PECHE	-	-	ADM	-------	FB4_INRA_Av_078	34
PFALZPERLE (FOL 28)	-	-	P2OCT	-------	DRU4_CRA-FRU_195	1138
PG 2/8 20	-	-	P1OCB	pynfmars	FB4_IRTA_200	640
PG 2/9 1	-	-	P1OCB	pynfmsrs	FB4_IRTA_201	651
PG 3/12 19	-	-	P1OCB	pynfmsrs	FB4_IRTA_202	721
PG 3/13 2	-	-	P1OCB	pynfmsrs	FB4_IRTA_203	626
PG 3/13 7	-	-	P1OCB	pynfmars	FB4_IRTA_204	613
PG 3/13 8	-	-	P1OCB	pynfmarn	FB4_IRTA_205	720
PG 3/13 9	-	-	P1OCB	pynfnsrs	FB4_IRTA_206	719
PG 35 CAR	-	-	P1OCB	pynfnars	FB4_IRTA_207	630
PG 4/7 5	-	-	P1OCB	pynfmars	FB4_IRTA_208	851
PG 88 EL 1	-	-	P1OCB	nynfmars	FB4_IRTA_209	629
PHN 91-12	-	-	ADM	nwnfmsrs	DRU4_CRA-FRU_113	360
PHN 91-14	-	-	P1OCB	nynfmars	DRU4_CRA-FRU_114	546
PHN 91-17	-	-	P1OCB	-------	DRU4_CRA-FRU_115	547
PHP 91-05	-	-	ADM	pynfmars	DRU4_CRA-FRU_111	551
PHP 91-10	-	-	P1OCB	-------	DRU4_CRA-FRU_112	548
PI 2/8 4	-	-	ADM	pynfnarn	FB4_IRTA_210	1005
PI QIU TAO	-	-	ADM	pwnfmsrs	FB4_ZJU_153	236
PIATTA TARDIVA MORSIANI	-	-	ADM	-------	DRU4_CRA-FRU_116	89
PIERI 81	Elberta	SantAnna	ADM	pwnfmagn	FB4_UMIL_143	909
PILLAR	-	-	P2OCT	pynfmarn	FB4_CRA-FRU_122	1109
PINK BALL	-	-	P1OCB	nynfmsgs	FB4_INRABx_016	896
PINK RING	-	-	ADM	pwffmsrs	FB4_IRTA_211	536
PIROVANO 510	-	-	ADM	-------	DRU4_CRA-FRU_117	317
PLACIDO	-	-	P2OCT	pynfn---	FB4_IRTA_355	1188
PLAGOLD 15	-	-	ADM	pynfmags	FB4_IRTA_212	1238
PLAGOLD 17	-	-	ADM	pynfmagn	FB4_IRTA_213	1230
PLAGOLD 21	-	-	ADM	pynfnags	FB4_IRTA_214	1229
PLAGOLD 25	-	-	ADM	pynfmarn	FB4_IRTA_215	1237
PLAGOLD-10	-	-	ADM	pynf-a--	FB4_IRTA_216	1235
PLAGOLD-20	-	-	P1OCB	pynfma--	FB4_IRTA_217	579
PLAGOLD-22	-	-	P1OCB	pynf-s--	FB4_IRTA_218	748
PLAGOLD-5	-	-	ADM	pynfma--	FB4_IRTA_219	1231
PLANASOL-50	-	-	ADM	nwffns--	FB4_IRTA_220	706
PLATIBELLE	-	-	P1OCB	pwffmsrs	FB4_IRTA_221	713
PLATICARPA PIROVANO	-	-	ADM	-------	DRU4_CRA-FRU_118	164
PLATICARPA A	-	-	P3OR	p-f---s	FB4_CRA-FRU_123	204
PLATICARPA C	-	-	ADM	-------	DRU4_CRA-FRU_119	88
PLATIFIRST	-	-	P1OCB	pwffmsgs	FB4_IRTA_222	537
PLATIFUN	-	-	ADM	pwffmsrs	FB4_IRTA_223	535
PLATIMOON	-	-	ADM	nyffns-s	FB4_IRTA_224	-
PLATINA-40	-	-	ADM	nwffns--	FB4_IRTA_225	707
PLAWHITE-10	-	-	ADM	pwnf-a--	FB4_IRTA_226	1232
PLAWHITE-20	-	-	ADM	pwnfna--	FB4_IRTA_227	1233
PLAWHITE-5	-	-	ADM	pwnf-a--	FB4_IRTA_228	1234
PLOV52N	-	-	P2OCT	py-m-rn	FB4_UMIL_090	1063
PLUSPLUS	-	-	P1OCB	pynfnars	FB4_IRTA_229	617
POPPA DI VENERE	-	-	ADM	-------	DRU4_CRA-FRU_120	935
POPPA DI VENERE SETTEMBRINA	-	-	ADM	pw----n	FB4_CRA-FRU_124	-
PPER 11N	-	-	P2OCT	pw--arn	FB4_UMIL_091	-
PRATT'S COMPACT REDHAVEN	-	-	ADM	pynfmsrs	FB4_INRABx_058	396
PRECOCINHO	Diamante op	-	ADM	pynfnars	DRU4_CRA-FRU_121	293
PRIMEROSE	-	-	ADM	pwncmarn	FB4_CRA-FRU_125	448
PRUNUS FERGANENSIS	-	-	ADM	pynfmars	FB4_CRA-FRU_059	42
PVIN1N	-	-	P2OCT	------n	FB4_UMIL_094	1061
PZ 1	-	-	ADM	pwnfmar-	FB4_UMIL_098	350
Q 148	-	-	ADM	pwnfnsrs	FB4_INRABx_170	418
QI TAO	-	-	ADM	pwncmsrs	FB4_ZJU_154	46
QING FENG	Okubo	Amsden June	ADM	pwncmsgs	FB4_ZJU_155	124
QING PI QIU TAO	-	-	P3OR	pwnfmsrs	FB4_ZJU_156	-
QIU MI	-	-	ADM	pwncmsrs	FB4_ZJU_157	-
QIU XIANG	-	-	ADM	pwncmsrs	FB4_ZJU_158	102
QIU YUE	-	-	P3OR	pwnfmsrs	FB4_ZJU_159	198
QIYUAN SHUI MI	-	-	P3OR	pwnfmsrs	FB4_ZJU_160	196
QUEEN CREST®	Maycrest mut	-	ADM	pynf----	FB4_IRTA_230	-
QUEEN GIANT	-	-	P1OCB	nwncmsgn	FB4_INRABx_146	693
QUEEN GLORY	-	-	ADM	-------	FB4_IRTA_231	-
QUEEN LADY	July Lady	59-125	P1OCB	pynfmarn	FB4_INRABx_084	954
QUEEN RUBY	-	-	P1OCB	nwnfma-s	FB4_INRABx_155	843
QUETTA	-	-	ADM	nwncm-rs	FB4_CRA-FRU_126	1206
R 5 106 (BF)	-	-	ADM	-------	FB4_INRA_Av_080	519
R109 X F511	R109 (bf)	(Firegold x Malo Konare)11	P1OCB	-------	FB4_INRA_Av_081	578
R15.2 (JAPON)	-	-	ADM	-------	FB4_INRA_Av_082	898
R4043 (BF)	-	-	ADM	-------	FB4_INRA_Av_083	516
R4072 (BF)	-	-	ADM	-------	FB4_INRA_Av_084	511
R5042 (BF)	-	-	ADM	-------	FB4_INRA_Av_085	513
R5077 X 5S8	R5077 (bf)	(Malo Konare x Summergrand)8	ADM	-------	FB4_INRA_Av_086	1021
R5096 (BF)	-	-	ADM	-------	FB4_INRA_Av_087	521
R51090608 (BF)	-	-	ADM	-------	FB4_INRA_Av_088	520
R6041 (BF)	-	-	ADM	-------	FB4_INRA_Av_089	515
R6062 X F5S21	R6062 (bf)	((Firegold x 5392) x Summergrand)21	ADM	-------	FB4_INRA_Av_090	1018
R7060 X 5S8	R7060 (bf)	Malo Konare x Summergrand	P1OCB	-------	FB4_INRA_Av_091	767
RAINFLOWERDEW	-	-	ADM	p-----s	FB4_CRA-FRU_127	148
RANCHO RESISTANT	S-37 op	-	ADM	pwnfmars	DRU4_CRA-FRU_122	26
RASCIADENTE BIANCA	-	-	P2OCT	pw-ms-s	FB4_UMIL_136	1053
RASCIADENTE GIALLA	-	-	P2OCT	------s	FB4_UMIL_137	1100
REBUS 028	-	-	P1OCB	nyncmsrs	FB4_UMIL_099	468
REBUS 038	-	-	P1OCB	nynfmsrs	FB4_UMIL_100	847
REBUS 195	-	-	P1OCB	nyncmsrs	FB4_UMIL_082	848
RED COAST	-	-	P1OCB	pynfms--	FB4_IRTA_232	631
RED DELIGHT	(May Grand x Red Grand) op	-	P1OCB	nyncmars	FB4_CRA-FRU_128	873
RED DIAMOND	Red Grand	Early Sun Grand	P1OCB	nynfnsrn	FB4_INRABx_095	815
RED FAIR	-	-	P1OCB	nynfmars	FB4_IRTA_233	885
RED GLEN	Red Diamond	Peach Sdlg	P1OCB	nynfnsrn	FB4_INRABx_003	812
RED GOLD (STARK RED GOLD)	Sun Grand op	-	P1OCB	nynfmars	FB4_UMIL_122	861
RED HAVEN	Halehaven	Kalhaven	ADM	pynfmarn	FB4_INRABx_154 FB4_IRTA_083	-
RED JEWEL	(Red Diamond x Autumn Free) F2	-	P1OCB	nynfm-rn	FB4_CRA-FRU_129	817
RED JIM	Regal Grand mut	-	P1OCB	nyncnars	FB4_IRTA_234 FB4_INRABx_171	-
RED JUNE	(Le Grand x July Elberta) F2	-	P1OCB	ny-msrs	FB4_INRABx_065	773
RED KIST	Redskin mutation	-	ADM	-------	DRU4_CRA-FRU_123	-
RED MOON	Flamecrest op	-	ADM	pynfma--	FB4_IRTA_235	559
RED ROBIN	-	-	ADM	pwncmars	FB4_INRABx_089	-
RED SILVER	-	-	ADM	nwnfmarn	FB4_INRABx_116	694
RED SUMMER	-	-	P1OCB	nynfnsgn	FB4_INRABx_039	891
REDCAL	(Rio Oso Gem x Fireglobe) self	-	P2OCT	pwnfn-rn	FB4_INRABx_094	-
REDSKIN	J.H.Hale	Elberta	ADM	pynfmsrs	FB4_INRABx_221	391
REDTOP	Sunhigh	July Elberta op	P1OCB	pyncmsrn	FB4_INRABx_229	604
REDWING	Babcock	Stensgaard July Elberta	ADM	pwnfmsrs	FB4_INRABx_131	1215
REGINA BIANCA	Glohaven	K2	ADM	pwnfm-rs	FB4_CRA-FRU_130	545
REGINA DI LONDA	-	-	ADM	pwnfm-rn	FB4_CRA-FRU_131	1031
REGINA D'OTTOBRE	Regina di Londa self	-	P2OCT	pwnfmarn	FB4_UMIL_102	1196
REGINELLA I	-	-	ADM	-------	DRU4_CRA-FRU_124	-
REGINELLA II	-	-	P1OCB	p-----n	FB4_CRA-FRU_132	676
REINE DES VERGERS	-	-	P2OCT	pwnfmarn	FB4_INRABx_204	1149
RESCLOS	-	-	P2OCT	-------	FB4_IRTA_368	-
RIBET	-	-	P2OCT	------s	FB4_INRABx_203	-
RICH LADY	Amparo op	-	P1OCB	pyncmars	FB4_CRA-FRU_133 FB4_INRA_Av_092 FB4_INRABx_238 FB4_IRTA_237 FB4_UMIL_103	-
RICH MAY	(MayGrand x SamHouston)	TastyGold x Maycrest	P1OCB	pyncm-rs	FB4_CRA-FRU_134	749
RIKAKUSUIMITSU (UN 1)	Chinese Cling op	-	ADM	-------	DRU4_CRA-FRU_214	82
RIO OSO GEM	Late Crawford op	-	P1OCB	pyncm-rs	FB4_INRABx_060 FB4_IRTA_103	-
RISING STAR	Newhaven	Jim Dandee	ADM	py--s-n	FB4_UMIL_104	659
RITA STAR	(Aurelio Grand x peach) op	-	ADM	nynfmars	FB4_UMIL_084	792
RIUSOL	-	-	P2OCT	-------	FB4_IRTA_357	-
RMC 26.4.3	-	-	P1OCB	nwnfnsgs	FB4_IRTA_238	690
RMC 7.21.7	-	-	P1OCB	pwnfnarn	FB4_IRTA_239	627
ROBIDOUX (FOL 29)	-	-	ADM	-------	DRU4_CRA-FRU_196	-
ROBIN	Babcock	Mayflower	ADM	pwncm-gs	FB4_CRA-FRU_135 FB4_IRTA_023	-
ROGATI 2 (FOL 30)	-	-	P2OCT	-------	DRU4_CRA-FRU_197	1158
ROIG ALBESA	-	-	ADM	pynfns--	FB4_IRTA_240	-
ROIG_IBARS	-	-	P2OCT	pynfn---	FB4_IRTA_364	1190
ROJO DI ALBESA	-	-	ADM	pynfmsrs	DRU4_CRA-FRU_125	86
ROMAGNA 3000	-	-	P1OCB	nwnfmarn	FB4_UMIL_105	784
ROMAGNA BIG	-	-	P1OCB	nynfmsrs	FB4_UMIL_106	850
ROMAGNA BRIGHT	-	-	P1OCB	nwnfm--n	FB4_UMIL_107	785
ROMAGNA QUEEN	-	-	P1OCB	nyncms-s	FB4_UMIL_108	820
ROMAGNA RED	-	-	P1OCB	nwncmsrs	FB4_UMIL_109	781
ROMAMER	-	-	P2OCT	nynfm-rn	FB4_UMIL_110	-
ROMAMER 2	NJ CITY 29-245	NJRR 48-153	P1OCB	-------	DRU4_CRA-FRU_126	855
ROMANTICA PRONI	-	-	ADM	-------	DRU4_CRA-FRU_127	965
ROMEA	Catherina op	-	ADM	pynfnars	FB4_IRTA_241	1035
RONDELETTE	-	-	P1OCB	pynfmars	FB4_IRTA_242	586
ROQUETA	-	-	P2OCT	-------	FB4_IRTA_366	1144
ROSA DARDI	-	-	ADM	pwnfmaas	FB4_UMIL_111	910
ROSA DEL WEST	-	-	ADM	pwnfm-gn	FB4_CRA-FRU_136	-
ROSALIA	-	-	P2OCT	pwnfms-s	FB4_IRTA_243	-
ROSALINA	(Real x Sunlite) op	-	ADM	nynfmsrs	DRU4_CRA-FRU_128	286
ROSE DIAMOND	Early Diamond	dwarf peach	P1OCB	nynfmags	FB4_IRTA_244	794
ROSE PRINCESS	-	-	ADM	nwnfmars	FB4_INRABx_158	832
ROSELLA	-	-	ADM	pwncmars	FB4_UMIL_089	1214
ROSIRED1	Southland op	-	ADM	-------	Drupomics_UMIL_153	1027
ROSSA DE CECCHI	-	-	ADM	pynfmagn	DRU4_CRA-FRU_129	990
ROSSA DI LUGO	-	-	ADM	pwnfmsgn	DRU4_CRA-FRU_130	1033
ROSSA DI S. CARLO	-	-	ADM	pwnfmarn	FB4_CRA-FRU_137	945
ROSSA DI TRENTI	-	-	ADM	pwnfm-rn	FB4_CRA-FRU_138	930
ROSSONE DELLA COSTA (FOL 31)	-	-	P2OCT	-------	DRU4_CRA-FRU_198	1160
ROSU DUNGAT (FOL 32)	-	-	ADM	-------	DRU4_CRA-FRU_199	-
ROTER ELLERSTADER	-	-	P2OCT	pwnfmarn	FB4_INRABx_055	1125
ROU TAO	-	-	P3OR	-------	DRU4_CRA-FRU_131	222
ROUDOC	Red Robin self	-	ADM	pynf-a-s	FB4_INRABx_230	-
ROUGE JULLIEN	-	-	ADM	------s	FB4_INRABx_202	-
ROUSSANE DE MONEIN	-	-	P2OCT	------s	FB4_INRABx_201	-
ROUSSANE ROYALE	-	-	P2OCT	pynfmarn	FB4_INRABx_198	1099
ROYAL ESTATE	-	-	P2OCT	pynfmsg-	FB4_UMIL_112	-
ROYAL GIANT	Red Grand	Peach Sdlg	P1OCB	nyncmars	FB4_INRABx_092	883
ROYAL GLORY	MayGrand op	-	P1OCB	pyncm-rs	FB4_CRA-FRU_139	747
ROYAL JIM	-	-	P1OCB	pyncma--	FB4_UMIL_113	573
ROYAL LEE	-	-	P1OCB	pynfmsrs	DRU4_CRA-FRU_132 FB4_INRABx_034	-
ROYAL MAJESTIC	-	-	P1OCB	pynfmsrs	FB4_IRTA_246	581
ROYAL MOON	-	-	P1OCB	pynf-a--	FB4_IRTA_247	599
ROYAL PRIDE	-	-	P2OCT	-------	FB4_IRTA_248	-
ROYAL SUMMER	-	-	P1OCB	pynfms-s	FB4_IRTA_250	742
ROYAL TIME	-	-	P1OCB	pynf--rs	FB4_IRTA_251	580
ROYALE DE BARSAC	-	-	P2OCT	pwnf-arn	FB4_INRABx_231	1150
RR53-272	-	-	ADM	-------	Drupomics_UMIL_156	1046
RUBIETTE	Robin self	-	ADM	pwnfm-gs	FB4_UMIL_075	1216
RUBIRICH*	-	-	P1OCB	pyncmars	FB4_CRA-FRU_140 FB4_INRA_Av_093 FB4_INRABx_239 FB4_IRTA_252	-
RUBISCO	-	-	P1OCB	-------	Drupomics_UMIL_154	608
RUBY DIAMOND	Red Diamond	Peach Sel	P1OCB	nynfmars	FB4_INRABx_141	816
RUBYGEM	-	-	P1OCB	nwnfnags	FB4_INRABx_114	770
RUI GUANG	-	-	ADM	-------	FB4_ZJU_162	343
RUI GUANG2	-	-	ADM	nwncmsrs	FB4_ZJU_163	302
RUI GUANG3	-	-	ADM	nwncmsrs	FB4_ZJU_164	303
RUNZHOU SHUI MI	-	-	P3OR	pwnfmsrs	FB4_ZJU_165	-
RUSSIAN FLAT (UN 23)	-	-	ADM	-------	DRU4_CRA-FRU_235	-
RUSSOTTO	-	-	ADM	pwnfmars	DRU4_CRA-FRU_133	105
S (5524 X 3487)107	[(2697 x 3247)4:5 x 3644]33	FANTASIA	P1OCB	nyf-s-s	FB4_INRABx_176	764
S. MICHELE GIALLO	-	-	P2OCT	-------	DRU4_CRA-FRU_134	1200
S. SERBA 4/29/64/77	-	-	P1OCB	p-----s	FB4_CRA-FRU_141	431
S.00.51	-	-	P1OCB	nwnfms--	FB4_IRTA_253	-
S.01.32	-	-	ADM	-------	FB4_IRTA_254	484
S.02.55	-	-	P1OCB	-------	FB4_IRTA_256	483
S.02.60	-	-	P1OCB	-------	FB4_IRTA_257	731
S.03.130	-	-	ADM	-------	FB4_IRTA_259	409
S.03.132	-	-	ADM	nynfns--	FB4_IRTA_260	-
S.03.48	-	-	ADM	nwnfns--	FB4_IRTA_261	-
S.04.05	-	-	ADM	pwnfma--	FB4_IRTA_262	1227
S.04.08	-	-	ADM	nwnfms--	FB4_IRTA_263	1226
S.04.11	-	-	ADM	pyrnfna	FB4_IRTA_264	1225
S.05.25	-	-	P1OCB	-------	FB4_IRTA_265	723
S.05.32	-	-	NA	nynfns--	FB4_IRTA_266	-
S.05.97	-	-	NA	pwnfms--	FB4_IRTA_267	-
S.07.15	-	-	ADM	pyrfna--	FB4_IRTA_268	1224
S.07.68	-	-	ADM	pynfna--	FB4_IRTA_269	1222
S.97.39	-	-	ADM	-------	FB4_IRTA_270	428
S.97.74	-	-	ADM	pwnfma--	FB4_IRTA_271	1221
S.97.79	-	-	P1OCB	-------	FB4_IRTA_272	722
S.98.50	-	-	ADM	pynfma--	FB4_IRTA_273	1220
S.98.66	-	-	P1OCB	-------	FB4_IRTA_274	716
S.99.42	-	-	ADM	pynfna--	FB4_IRTA_275	1223
S.ANNA BALDUCCI	-	-	ADM	pwnfmarn	FB4_CRA-FRU_142	-
S5898:128	SantAnna mut	-	P2OCT	nynfmars	FB4_UMIL_115	1094
S6699	-	-	ADM	nwnfmars	FB4_UMIL_116	406
SAFIRA	Ambrosia Perret	Cerrito	ADM	pyncn-rn	FB4_CRA-FRU_143	289
SAHUA HONG PANTAO	-	-	P3OR	pwfcmsrs	FB4_CRA-FRU_144	194
SALKAJA	-	-	ADM	-------	DRU4_CRA-FRU_135	943
SAN GIORGIO	-	-	ADM	pwnfmarn	DRU4_CRA-FRU_136	963
SAN GIOVANNI	-	-	ADM	-------	DRU4_CRA-FRU_137	-
SAN GOTTARDO (FOL 33)	-	-	ADM	-------	DRU4_CRA-FRU_200	-
SAN VARANO 2	-	-	ADM	-------	DRU4_CRA-FRU_138	934
SAN VARANO 3	-	-	ADM	-------	DRU4_CRA-FRU_139	933
SAN VITO (FOL 34)	-	-	ADM	-------	DRU4_CRA-FRU_201	1023
SANDINE	-	-	P1OCB	nwnfmsrs	FB4_IRTA_277	804
SANG DO	-	-	ADM	pwncmsrn	FB4_CRA-FRU_145	905
SANGIORGIO	-	-	P2OCT	-------	Drupomics_UMIL_148	-
SANGUIGNA DI SAVOIA	-	-	ADM	p-nfmars	DRU4_CRA-FRU_140	262
SANGUINE VINEUSE	-	-	ADM	-------	FB4_INRA_Av_094	-
SANGUINELLA (FORLÌ)	-	-	ADM	-------	DRU4_CRA-FRU_142	300
SANGUINELLA (ROMA)	-	-	ADM	p-nfmsrs	DRU4_CRA-FRU_141	301
SANTA LUCIA	-	-	ADM	pwnfm-rn	FB4_CRA-FRU_146	966
SATURNE	(Golden Globe x R1T6)	Pallas	ADM	------s	FB4_INRABx_160	-
SEDUCTION	-	-	P1OCB	pynfma-s	FB4_IRTA_280	642
SEKIHO	-	-	P3OR	pwnfmsrs	FB4_ZJU_070	220
SEL. EXOASCUS RESISTENE ROMA	-	-	P1OCB	-------	DRU4_CRA-FRU_143	569
SELVAGGIO DI CANOVE (FOL 35)	-	-	ADM	-------	DRU4_CRA-FRU_202	921
SEMIS DE CHINA	-	-	ADM	-------	FB4_INRA_Av_095	75
SEMIS DE CLERMONT FERRAND	-	-	P2OCT	-------	FB4_INRA_Av_096	1123
SEMIS DE ROUSSANNE	-	-	ADM	------n	FB4_INRABx_059	987
SENATEUR CAZENEUVE	-	-	P2OCT	pwnf-s-s	FB4_INRABx_050	-
SENSATION	-	-	P1OCB	pynfmsrs	FB4_CRA-FRU_147	647
SENTRY	Loring	Sentinel	ADM	pyncm-gn	FB4_CRA-FRU_148	656
SEPTEMBER QUEEN	Redgold	SnowQueen	P1OCB	nwnfma--	FB4_IRTA_281	790
SEPTEMBER RED	(Red Free x Tom Grand)	Sparkling Red	P1OCB	nyncmsgs	FB4_INRABx_118	879
SEPTEMBER STAR	-	-	P1OCB	nynfnars	FB4_IRTA_282	878
SEPTEMBRISKA (FOL 36)	-	-	P1OCB	-------	DRU4_CRA-FRU_203	677
SERENA BARUZZI (FOL 37)	-	-	ADM	-------	DRU4_CRA-FRU_204	964
SETTEMBRINA DI BIVONA	-	-	ADM	-------	DRU4_CRA-FRU_144	99
SETTEMBRINA TURCA	-	-	P2OCT	pwncm-gn	FB4_CRA-FRU_149	1176
SHA HONG TAO	-	-	ADM	pwncmsrs	FB4_ZJU_166	137
SHANGSHAN DA YU LU	-	-	P3OR	pwnf----	FB4_ZJU_167	-
SHASTA	Leader sdlg	(Tuscan x Paloro)	P2OCT	pyncn-gn	FB4_CRA-FRU_150	1057
SHEN CHOU HONEY	-	-	ADM	------s	FB4_INRABx_206	-
SHEN ZHOU MI TAO	-	-	ADM	pwncm-rs	FB4_CRA-FRU_151	72
SHENZHOU SHUI MI	-	-	ADM	-------	FB4_ZJU_168	71
SHIMIZU HAKUTO	-	-	P3OR	pwnc-s-s	FB4_ZJU_169 FB4_INRABx_149	-
SHIMIZU WASE	Shimizu Hakuto	-	P3OR	pwncnsrs	FB4_INRABx_147	186
SHINOKUBO	-	-	P3OR	pwnfmsrs	FB4_ZJU_170	182
SHIZUKURED	(Okitsu x NjN17) op	-	ADM	nynfmars	DRU4_CRA-FRU_145	313
SHOU FEN	-	-	ADM	pwncnars	FB4_ZJU_171	19
SHU GUANG	-	-	ADM	-------	FB4_ZJU_172	-
SHUANG FENG	Zao Xiang Yu	Okubo	ADM	-------	FB4_ZJU_173	54
SHUHO X FLAVOUR	-	-	P1OCB	n-----s	FB4_CRA-FRU_152	889
SIBELLE	-	-	P1OCB	pynfmsgs	FB4_INRABx_117	650
SIBERIAN C*	-	-	ADM	pwnfm-rs	FB4_CRA-FRU_153 FB4_UMIL_117	-
SICILIA 1	-	-	P3OR	pwffmsrs	FB4_CRA-FRU_154	-
SICILIA 2	Peento	-	ADM	-------	DRU4_CRA-FRU_146	84
SILVER BELLE	-	-	P1OCB	nwnfmsrn	FB4_INRABx_015	622
SILVER LATE	-	-	P1OCB	nwnfmarn	FB4_INRABx_159	829
SILVER LODE	(Goldmine x Rio Oso Gem)	(Goldmine x July Elberta)	ADM	n-----n	FB4_INRABx_097	-
SILVER LOGAN	-	-	ADM	pwncmarn	FB4_INRABx_057	670
SILVER RAY	(Redgold x Snow Queen) op	-	P1OCB	nwnfmags	FB4_IRTA_284	827
SILVER ROME	Redgold	SnowQueen	P1OCB	nwnfmars	FB4_CRA-FRU_155	776
SILVER STAR	August Queen op	-	ADM	-------	FB4_ZJU_174	394
SILVERGEM	May Grand	Peach Sel	P1OCB	-------	FB4_INRA_Av_098	833
SILVERY	-	-	P1OCB	nwnfmsrs	FB4_INRABx_217	621
SILVETTE 2	-	-	ADM	pwnfmars	FB4_CRA-FRU_156	398
SINUNG CHUI MI	-	-	ADM	-------	FB4_INRA_Av_099	-
SIRIO	GF557 op	-	P1OCB	nynfmars	FB4_IRTA_285	884
SLAPPEY	-	-	ADM	-------	FB4_IRTA_286	-
SNOW BALL	-	-	P1OCB	nwnfmags	FB4_INRABx_040	844
SNOW BRITE	(O'Henry x Giant Babcock)	(May Grand x Sam Houston)	P1OCB	pwnfnsrs	FB4_INRABx_014	601
SNOW FLAME	(Nectar op) op	-	P1OCB	pynfmsrs	FB4_IRTA_287	549
SNOW KING	(nect x Redwing)	OHenry op	P1OCB	pwnfmsgs	FB4_INRABx_037	574
SNOW QUEEN	-	-	P1OCB	nwnsmarn	FB4_CRA-FRU_157 FB4_INRABx_076 FB4_IRTA_288	-
SOLEADA	-	-	P1OCB	pynfmarn	FB4_UMIL_134	985
SOMEL	Ouromel x Sunred	Ouromel x Sunred	ADM	-------	DRU4_CRA-FRU_147	287
SOUTHERN PEARL	-	-	P1OCB	pwncmag-	FB4_UMIL_118	828
SOUVENIR DE PIERRE TOCHON	-	-	P2OCT	pwnfmags	FB4_INRABx_219	1115
SOUVENIR NIKITSKI	-	-	ADM	nynfmsrs	DRU4_CRA-FRU_148	44
SPLENDID	Hale	Peento	P1OCB	-------	Drupomics_UMIL_145	401
SPLENDOR	(J.H.Hale x Levy) F3	-	ADM	pwnfmags	FB4_UMIL_119	-
SPRING BABY	P51-2	P51-103	ADM	pynfnar-	FB4_UMIL_120	439
SPRING BELLE	-	-	ADM	pynf-a--	FB4_IRTA_289	-
SPRING BRIGHT	May Diamond	sel	P1OCB	nyncmags	FB4_CRA-FRU_158	803
SPRINGCREST	Fv89-14	Springtime	ADM	pynf-ags	FB4_INRABx_190	-
SPRINGLADY	-	-	ADM	pynfmags	FB4_INRABx_046	443
SPRINGOLD	Fv89-14	Springtime	ADM	pynf-a--	FB4_IRTA_290	-
SPRINGRED	Summer Grand op	-	P1OCB	nynfnars	FB4_INRABx_077	859
SPRINGTIME	Lukens Honey x July Elberta	Robin	ADM	pwncm-gs	FB4_CRA-FRU_159	-
ST.JOHN	-	-	P2OCT	pynfm-gn	FB4_IRTA_291	1064
STANWICH	-	-	ADM	nwnfm-rs	FB4_IRTA_292	1
STAR BRIGHT	Summer Grand op	-	P1OCB	nynfm-rn	FB4_CRA-FRU_160	813
STAR NAT	-	-	ADM	pwffmsgs	FB4_IRTA_293	480
STARCREST	Springcrest mut	-	ADM	pynfmsgs	FB4_IRTA_294	442
STARK SATURN	Pallas	NJ 602903	ADM	pwffmsrs	DRU4_CRA-FRU_149	481
STARLITE	FV8914	Springtime	ADM	pwncmsgs	FB4_CRA-FRU_161	445
STONEY HARD	Koyohakuto	Okubo	ADM	pwnfm-rs	FB4_UMIL_123	908
SUBIRANA	-	-	ADM	nwffms-s	FB4_IRTA_295	-
SUDANELL	-	-	P2OCT	py-n-gs	FB4_INRABx_066	1185
SUMMER BLUSH	Peach sel	(Red Diamond x Aurora Grand)	P1OCB	nynfnsrn	FB4_INRABx_013	877
SUMMER LADY	OHenry mut	-	P1OCB	pynfmars	FB4_IRTA_296	-
SUMMER PEARL	NJ554039	NJ585399	ADM	pwnfmarn	FB4_CRA-FRU_162	530
SUMMER RICH	-	-	P1OCB	pynfmars	FB4_CRA-FRU_163	600
SUMMER SUN	June Lady op	-	P2OCT	pynfnagn	FB4_IRTA_297	971
SUMMER SWEET	(Peach sel x (OHenry x Giant Babcock))F2	(Redwing x nect)F2	P1OCB	nwnfmsrs	FB4_INRABx_010	705
SUMMERGOLD	(J.H.Hale x Valiant) op	Redglobe	ADM	py-m-rn	FB4_INRABx_232	562
SUMMERTIME	S-53-23 op	-	P1OCB	pynfmsgs	FB4_INRABx_067	949
SUN PRINCE	Redglobe	(Dixiland x FV240-1)	ADM	pynfmags	FB4_INRABx_110	561
SUNAGO WASE	-	-	P3OR	pwnfmsrs	FB4_ZJU_175	-
SUNBRITE	-	-	P1OCB	pwnfnagn	FB4_INRABx_082	437
SUNCREST*	Alamar	GoldDust	P2OCT	pynfmagn	FB4_CRA-FRU_164 FB4_IRTA_298	-
SUNDANCE	J.H.Hale	(Maxine x July Elberta) op	P1OCB	pynfmarn	FB4_INRABx_192	606
SUNDOR	-	-	P1OCB	pynfnagn	FB4_IRTA_299	952
SUNGLING	PI35201	NJ196	ADM	pyncnsrn	FB4_INRABx_189	331
SUNHIGH	J.H.Hale	(Carman x Slappey)	P1OCB	pynfm-rn	FB4_IRTA_300	395
SUNNYSIDE	C62-66	C55-74	ADM	pynfmsrs	FB4_INRABx_047	540
SUNRED	Panamint	Fla.R9T10	ADM	nynfmars	FB4_INRABx_120	281
SUPEACH FOUR	Flavorcrest	Sprincrest	ADM	pynf-ag-	FB4_UMIL_124	434
SUPEACH SIX	-	-	ADM	pyncma--	FB4_UMIL_125	429
SUPER CRIMSON	Ruby gold	Ruby Grand	P1OCB	nyncmags	FB4_INRABx_078	871
SUPER QUEEN®	Redgold	SnowQueen	ADM	nwnf-a--	FB4_IRTA_302	-
SUPER RICH	Earlirich	May Grand op x Maycrest	P1OCB	pynfmars	FB4_IRTA_303	582
SUPER STAR	Summer Grand op	-	P1OCB	nynfm-rs	FB4_IRTA_304	858
SURPASSE AMSDEN	-	-	P2OCT	pwnfmags	FB4_INRABx_197	1140
SUZANNE DARNON	-	-	P2OCT	pwnfmarn	FB4_INRABx_194	1119
SWEENEY	Early Muir op	Jungerman	P2OCT	pyncnsrn	FB4_INRABx_233	1056
SWEET CAP	-	-	ADM	pwffmsrs	FB4_IRTA_305	368
SWEET LADY	Redgold op	-	P1OCB	nynfmars	FB4_IRTA_307	853
SWEET MELODY*W.GLORY	-	-	ADM	-------	Drupomics_UMIL_160	358
SWEET RING	-	-	ADM	pyff-sgs	FB4_IRTA_309	427
SWEETPRIM	Nectaprima	Nectarmagie	ADM	pwnfmars	FB4_IRTA_308	356
SWEETSTAR	Tendresse (Julie)	Big Top	P2OCT	pwncmsrs	FB4_IRTA_310	-
SWELLEN GREBEL (FOL 38)	Babcock	Early Dawn	ADM	-------	DRU4_CRA-FRU_205	997
SYMPHONIE	Early OHenry op	-	P1OCB	pynfmars	FB4_INRABx_083	625
TA - TAO	Fei Cheng Tao sel	-	ADM	-------	FB4_INRA_Av_101	512
TABACCHIERA	-	-	P3OR	pwfcmsrs	FB4_CRA-FRU_165	-
TABALET	J.H.Hale op	-	ADM	pwncm-rn	FB4_CRA-FRU_166	938
TACHIBANA WASE	Denjuro op	-	ADM	pwnfmsrs	FB4_ZJU_176	128
TAIGU ROUTAO	-	-	ADM	pwncmsrs	FB4_ZJU_177	59
TAIYUAN SHUI MI_SX	-	-	ADM	-------	FB4_ZJU_178	-
TAIYUAN SHUI MI_ZZ	-	-	ADM	-------	FB4_ZJU_179	60
TALANA	(Jubilee x Keimos) op	-	ADM	pync-s-n	FB4_INRABx_138	-
TANGHANG BAI HUA	-	-	P3OR	pwnfmsrs	FB4_ZJU_180	-
TAO WANG	-	-	ADM	pwnfmsrs	FB4_ZJU_181	144
TAO YAN 1	-	-	P3OR	pwnf----	FB4_ZJU_182	-
TAPODI (UN 13)	-	-	ADM	-------	DRU4_CRA-FRU_225	251
TARDERINA	-	-	ADM	nynfnsrs	FB4_IRTA_311	97
TARDIBELLE	-	-	P1OCB	pynfmsrs	FB4_CRA-FRU_167	-
TARDIGOLD	-	-	ADM	nynfmars	FB4_UMIL_126	-
TARDIVA DI FICARAZZI	-	-	ADM	-------	DRU4_CRA-FRU_150	-
TARDIVA DI FRESU (FOL 39)	-	-	P2OCT	-------	DRU4_CRA-FRU_206	1155
TARDIVA DI RENACCI	-	-	ADM	-------	DRU4_CRA-FRU_151	-
TARDIVA DI S. VITTORINO	-	-	P2OCT	pynfnarn	DRU4_CRA-FRU_152	1199
TARDIVA GORETTI (FOL 40)	-	-	P2OCT	-------	DRU4_CRA-FRU_207	1197
TARDIVA RANDI	-	-	P1OCB	p-----s	FB4_CRA-FRU_168	565
TARDIVA SPADONI	J.H.Hale op	-	ADM	pynfmarn	FB4_UMIL_101	-
TARDIVA ZULIANI	Amsden mut	-	ADM	pwnfm-rn	FB4_CRA-FRU_169	929
TARDIVE DU MONT D'OR	-	-	P1OCB	pwnf-a-s	FB4_INRABx_068	-
TARDIVE VALLA	-	-	P2OCT	pwnfmarn	FB4_INRABx_106	1121
TASTY FREE	Red Free	Autumn Gold	P1OCB	nynfmars	FB4_INRABx_002	881
TATURA DAWN	Levis	Levis	P2OCT	pynfnagn	DRU4_CRA-FRU_153	1069
TENDRESSE	-	-	P1OCB	pwnfms-s	FB4_IRTA_312	595
TERZAROLA GIALLA	-	-	P2OCT	pynfnsrn	DRU4_CRA-FRU_154	1167
TIANJIN SHUI MI	-	-	ADM	pwnfmars	FB4_ZJU_183	6
TINES 681	-	-	ADM	nwnf-s-s	FB4_INRABx_107	-
TITAN (PORTINNESTO)	P. dulcis	Nemaguard	ADM	-------	DRU4_CRA-FRU_155	3
TOP LADY	-	-	P1OCB	pynfma-s	FB4_IRTA_313	649
TOPAZE	-	-	P1OCB	nwnfmars	FB4_INRABx_018	505
TOPDELICE	-	-	P1OCB	pynfnsgs	FB4_IRTA_314	644
TORROELLA	-	-	ADM	pynf-s--	FB4_IRTA_315	-
TOS-CHINA D'OTTOBRE (FOL 41)	Pesca della China	Poppa di Venere	ADM	-------	DRU4_CRA-FRU_208	-
TOSCHINA PRONA	-	-	ADM	pw-----	FB4_UMIL_127	-
TOURMALINE	-	-	P1OCB	nwnfn-rn	FB4_IRTA_316	575
TRAKJSKA RANNA (FOL 42)	-	-	P2OCT	-------	DRU4_CRA-FRU_209	-
TRANSVALIA	RP-745 op	-	ADM	pynfnarn	FB4_IRTA_317	-
TRIESTINA	-	-	ADM	pwnfm-gn	FB4_CRA-FRU_170	-
TROUBADOUR	Vivian self	-	P2OCT	pyncnarn	FB4_INRABx_071	1071
TUFTS	(Dix 10A-4 x Dixon 1)	Everts	P2OCT	pyncnsrn	FB4_INRABx_234	1059
TURQUOISE	-	-	ADM	nwnfmsgs	FB4_IRTA_318	779
TUSCAN	-	-	P2OCT	pynfm---	FB4_IRTA_319	1107
TZIM PEE TAO	-	-	P2OCT	pwnfm-rs	FB4_CRA-FRU_171	1083
UFO 10	-	-	ADM	pwffm-rs	FB4_IRTA_320	355
UFO 3	-	-	ADM	pwff-s--	FB4_IRTA_321	-
UFO 4	-	-	ADM	pwffmsgs	FB4_IRTA_322	478
UFO 5	-	-	ADM	pyffmags	FB4_IRTA_323	655
UFO 6	-	-	ADM	pyffmsrs	FB4_IRTA_324	479
UFO 7	-	-	P1OCB	pyffmsrs	FB4_IRTA_325	826
UFO 8	-	-	P3OR	pyffnsrs	FB4_IRTA_326	171
UFO 9	-	-	ADM	pwff-srs	FB4_IRTA_327	-
UFO.1	-	-	ADM	pwff-a-s	FB4_IRTA_328	477
UFO.2	-	-	ADM	pwff-arn	FB4_IRTA_329	476
UNE DE MAI	-	-	ADM	pwncms-s	FB4_INRABx_129	436
V 33-2	-	-	ADM	-------	DRU4_CRA-FRU_156	1010
VACCARO ROCCALMUNTO	-	-	ADM	pwnfm--n	DRU4_CRA-FRU_157	-
VALERIA	-	-	ADM	-------	Drupomics_UMIL_146	1136
VALLEY GEM	(Caldred x A54P455) self	-	P1OCB	pynfmars	FB4_CRA-FRU_172	550
VECCHI 74 (FOL 43)	-	-	ADM	-------	DRU4_CRA-FRU_210	999
VEECLING	Babygold 6 op	-	ADM	-------	Drupomics_UMIL_147	1002
VELVET	(Halehaven x Vedette)	Vesper	ADM	pynfmars	FB4_INRABx_188	983
VENUS	Stark Redgold	Flamekist	P1OCB	nynfmars	FB4_IRTA_330	-
VÉRBÉLŰ (UN 4)	-	-	P2OCT	-------	DRU4_CRA-FRU_216	1127
VERY GOOD	-	-	P1OCB	pynfma--	FB4_IRTA_331	652
VESPIGNANI SEL. 2	-	-	ADM	-------	DRU4_CRA-FRU_158	932
VESUVIO	-	-	P2OCT	pync-s-s	FB4_INRABx_069	-
VETERAN	Vaughan	Stark Early Elberta	ADM	pynfmars	FB4_INRABx_111	903
VIGNA VERDE	-	-	P2OCT	pwnfmars	DRU4_CRA-FRU_159	1093
VILLA ADA	Catherina op	-	ADM	pynfn-rs	FB4_IRTA_332	1044
VILLA DORIA	Catherina op	-	ADM	pynfnsrs	FB4_IRTA_333	1043
VILLA GIULIA	Catherina op	-	P2OCT	pynfnars	FB4_IRTA_334	1042
VINOSA H. DE MONFORT (FOL 44)	-	-	P2OCT	-------	DRU4_CRA-FRU_211	1102
VIOWHITE-10	-	-	ADM	nwnf----	FB4_IRTA_335	496
VIOWHITE-15	-	-	ADM	nwnf----	FB4_IRTA_336	494
VIOWHITE-20	-	-	P1OCB	nwnf----	FB4_IRTA_337	493
VIOWHITE-5	-	-	ADM	nwnf----	FB4_IRTA_338	491
VISTA RICH	Rich Lady op	-	P1OCB	pynfmars	FB4_INRABx_011 FB4_UMIL_128	-
VITTORIO EMANUELE	-	-	ADM	pwnfmarn	FB4_UMIL_121	-
VITTORIO EMANUELE III	-	-	ADM	pwnfmsrn	DRU4_CRA-FRU_160	926
VIVIAN	(Maxine x Leader)	[(Tuscan x Paloro) x (Paloro x Pratt-Low)]	P2OCT	pwnc-s-s	FB4_INRABx_235	1070
VOLUPTIA	-	-	P1OCB	pwnf-s-s	FB4_IRTA_339	681
WALGANT	Kakamas self	-	ADM	pyncnsrn	FB4_INRABx_166	660
WAN BAI HUA	-	-	P3OR	pwnfmsrs	FB4_ZJU_184	201
WAN BAI MI	-	-	P3OR	pwncmsrs	FB4_ZJU_185	212
WAN HONG MI	(Wanxiang x Changshilang)	Dajiobao	ADM	pwnfmsrs	FB4_ZJU_186	169
WAN MI	-	-	ADM	pwnfmsrs	FB4_ZJU_187	298
WAN SHUO MI	Wan Shui Mi	Fei Cheng Tao	P3OR	pwnfmsrs	FB4_ZJU_188	143
WASESIMIZU	-	-	ADM	pwnfmsrs	FB4_ZJU_189	-
WEI YANG 2	-	-	ADM	pwncmsrs	FB4_ZJU_190	-
WEINBERGER 5199	-	-	P1OCB	pynfma--	FB4_IRTA_340	563
WHITE CREST	Maycrest mut	-	ADM	pwnf-a--	FB4_IRTA_341	-
WHITE LADY	(OHenry x Gian Babcock)	(May Grand x Sam Houston)	P1OCB	pwnfms-s	FB4_CRA-FRU_173	602
WHITE RED ROERO	-	-	ADM	pw-m--n	FB4_CRA-FRU_174	1030
WHITEGLORY	S-37 op	-	P2OCT	-------	Drupomics_UMIL_159	1085
WINBLO	Redskin self	-	ADM	pynfm-rs	FB4_IRTA_342	982
WOLBONG JOSAENG	(Kurakata Wase sport)	-	ADM	-------	DRU4_CRA-FRU_161	-
WU HEI JI ROU TAO	-	-	ADM	p-ncmars	FB4_ZJU_191	7
WU YUE XIAN*	-	-	ADM	pwnc-s-n	FB4_INRABx_142 FB4_ZJU_192	-
WUHAN 2	-	-	ADM	p-nfmsrs	FB4_ZJU_193	48
WUJIANG BAI	-	-	P3OR	pwnfmsrs	FB4_ZJU_194	203
XAVANT (FOL 45)	-	-	ADM	-------	DRU4_CRA-FRU_212	272
XI JIAO3	-	-	ADM	pwnfnsrs	FB4_ZJU_195	55
XI MEI 1	-	-	ADM	pwnfmsrs	FB4_ZJU_196	117
XI MEI 2	-	-	ADM	pwnfmsrs	FB4_ZJU_197	116
XI NONG 18	-	-	ADM	pwnfmsrs	FB4_ZJU_198	63
XI NONG 19	-	-	ADM	pwnfmsrs	FB4_ZJU_199	115
XI NONG ZAO MI	Xi Nong Shui Mi	Amsden June	ADM	pwncmsgs	FB4_ZJU_200	126
XI PU 1	-	-	ADM	pwnf----	FB4_ZJU_201	-
XIA CUI	-	-	ADM	pwnfnsrs	FB4_ZJU_202	91
XIA GUANG	-	-	ADM	nwnfmsrs	FB4_CRA-FRU_175	312
XIA HUI	-	-	ADM	pwnfmsrs	FB4_UMIL_129	134
XIA HUI 1	-	-	ADM	pwncmars	FB4_ZJU_203	-
XIA HUI 5	-	-	P3OR	pwnfmsrs	FB4_ZJU_204	209
XIA HUI 6	-	-	P3OR	pwnfmars	FB4_ZJU_205	172
XIA HUI 8	-	-	ADM	pwnfmsrs	FB4_ZJU_206	167
XIAN 1	-	-	P3OR	pwnf----	FB4_ZJU_207	-
XIAN 2	-	-	P3OR	pwnf----	FB4_ZJU_208	-
XIANG TAO	-	-	ADM	pwncmsrs	FB4_ZJU_209	52
XIANG TU	-	-	P3OR	pwnfmsrs	FB4_ZJU_210	189
XIAO BAI TAO	-	-	ADM	pwnfmsgs	FB4_ZJU_211	64
XIAO HONG HUA	-	-	P3OR	pwnfmsrs	FB4_ZJU_212	-
XIAO JIN DAN	-	-	ADM	pwnfmsgs	FB4_ZJU_213	51
XIN BAI HUA	-	-	P3OR	pwnfmsrs	FB4_ZJU_214	205
XIN HONG	-	-	P3OR	pwnf----	FB4_ZJU_215	-
XIN JIANG HUANG ROU TAO	-	-	ADM	pynfmars	FB4_ZJU_216	41
XIN JIN YANG	-	-	P2OCT	-------	FB4_ZJU_217	-
XIN YU	-	-	P3OR	pwnfmsrs	FB4_ZJU_218	155
XIRBI	-	-	P2OCT	pwncm-rs	FB4_CRA-FRU_176	1165
XUE XIANG LU	-	-	ADM	pwnfmsrs	FB4_ZJU_219	147
YAN GUANG	-	-	ADM	nwnfmsrn	FB4_ZJU_220	454
YAN HONG	-	-	P3OR	pwnfmsrs	FB4_ZJU_221	-
YAN WO HONG	-	-	ADM	pwnfmsrs	FB4_ZJU_222	73
YAN XIA	-	-	ADM	nwnfmsrs	FB4_ZJU_223	237
YANG HUANG	-	-	P3OR	pwncma--	FB4_UMIL_130	145
YANGQV BAITAO	-	-	ADM	pwnfmsrs	FB4_ZJU_224	62
YANGSHAN 2	-	-	P3OR	pwnfmsrs	FB4_ZJU_225	223
YANGZHOU3	-	-	ADM	pwnfmsrs	FB4_ZJU_226	141
YE SHENG TAO	-	-	ADM	pwnfmsrs	FB4_ZJU_227	191
YENNOH PI 78513	-	-	P2OCT	-------	FB4_INRA_Av_104	-
YI XIAN HONG	-	-	ADM	pwnfmsrs	FB4_ZJU_228	47
YING GUANG YOU TAO	-	-	ADM	nwnf-srs	FB4_ZJU_229	-
YING QING	-	-	ADM	pwnfmsrs	FB4_ZJU_230	142
YING ZUI TAO	-	-	ADM	pwncnars	FB4_ZJU_231	58
YOO MYEONG	-	-	P1OCB	pwnfnsrs	FB4_INRABx_115	683
YOSHIHIME	(Nakatsu Hakuto x NunomeWase)	Akatsuki	P1OCB	pwnfmars	DRU4_CRA-FRU_162	-
YOU MING	-	-	ADM	pwncmsrs	FB4_ZJU_232	183
YU BAI	-	-	ADM	pwncnsrs	FB4_CRA-FRU_177 FB4_ZJU_234	-
YU HUA LU	Bai Hua	Chinese Cling	ADM	pwnfmsrs	FB4_ZJU_235	-
YU LU PAN TAO	-	-	P3OR	pwffm---	FB4_ZJU_236	-
YU YOU2	-	-	ADM	nwnfmsrs	FB4_ZJU_237	309
YUAN CHUN BAI	-	-	ADM	pwnfmsgs	FB4_ZJU_238	81
YUAN DONG BAI TAO	-	-	P3OR	pwnfmsrs	FB4_ZJU_239	-
YUE 165	-	-	ADM	pwnfmsrs	FB4_ZJU_240	100
YUE 192	-	-	P3OR	pwnfmsrs	FB4_ZJU_241	200
YUMYEONG	Yamato-Wase	Nunome-Wase	ADM	pwncnsrs	FB4_CRA-FRU_178	-
ZAIBIOGA	-	-	P1OCB	nwnfmsrs	FB4_INRABx_026	801
ZANSETSU SHIDARE	-	-	ADM	pwnfmsr-	FB4_CRA-FRU_179	27
ZAO FENG	-	-	ADM	-------	FB4_ZJU_242	-
ZAO FENG HUANG	-	-	ADM	pwnfmsrs	FB4_ZJU_243	136
ZAO FENG WANG	-	-	ADM	pwnfmsrs	FB4_ZJU_244	-
ZAO HONG XIA	-	-	ADM	nwncmsrs	FB4_ZJU_245	457
ZAO HONG YAN	-	-	ADM	nyncmsrs	FB4_ZJU_246	456
ZAO HONG ZHU	-	-	ADM	nwncmsgn	FB4_ZJU_247	458
ZAO HUA LU	Yu Hua Lu op	-	ADM	pwnfmars	FB4_ZJU_248	133
ZAO HUANG GUAN	-	-	P3OR	pyncmsrs	FB4_ZJU_249	156
ZAO HUANG JIN	-	-	ADM	pynfmsrs	FB4_ZJU_250	165
ZAO HUANG PAN TAO	-	-	ADM	pyfcmsrs	FB4_ZJU_251	337
ZAO HUANG TAO	-	-	ADM	pynfmsrs	FB4_ZJU_252	139
ZAO JIU BAO	-	-	P3OR	pwnfmsrs	FB4_ZJU_253	185
ZAO KUI	-	-	ADM	pwnfmsrs	FB4_ZJU_254	129
ZAO MEI	-	-	ADM	pwnfmsrs	FB4_ZJU_255	132
ZAO PAN 42	-	-	ADM	nwffmsrs	FB4_ZJU_256	120
ZAO SHANG HAI SHUI MI	-	-	ADM	pwnfmsrs	FB4_ZJU_257	122
ZAO SHU LI HE YU LU	-	-	ADM	pwnfmsrs	FB4_ZJU_258	-
ZAO TAI MI	-	-	P3OR	pwnfmsrs	FB4_ZJU_259	149
ZAO XIA LU	Sunago Wase	Yu Hua Lu	ADM	pwnfmars	FB4_ZJU_260 FB4_UMIL_131	-
ZAO XIANG YU	Okubo	Jakkobi	ADM	pwnfmsrs	FB4_ZJU_261	-
ZAO YAN	-	-	ADM	pwnfmsrs	FB4_ZJU_262	123
ZAO ZHEN BAO	-	-	ADM	pwnfmsrs	FB4_ZJU_263	214
ZAO ZHONG YOU4	-	-	ADM	nwnfmsrn	FB4_ZJU_264	451
ZAOLU PAN TAO	-	-	ADM	nwffmsrs	FB4_ZJU_265	119
ZEE DIAMOND	(May Grand x peach) x Sam Houston	Tasty Gold x May Crest	P1OCB	pyncma-s	FB4_UMIL_132	744
ZEE LADY	OHenry	June Kady	P1OCB	pynfmarn	FB4_UMIL_133	628
ZHANG BAI 2	-	-	ADM	pwncnsrs	FB4_ZJU_266	50
ZHANG BAI 5	-	-	ADM	pwncnsrs	FB4_ZJU_267	53
ZHAO HUI	Bai Hua	Tasubanawase	P3OR	pwnfmsrs	FB4_ZJU_268	207
ZHAO HUI (UN 6)	Bai Hua	Tasubanawase	P3OR	-------	DRU4_CRA-FRU_218	-
ZHAO XIA (UN 17)	Bei Hua	Hakkobi	ADM	-------	DRU4_CRA-FRU_229	135
ZHENG HUANG 2	Feng Huang	Kanto-5	ADM	pyncnsrs	FB4_ZJU_269	110
ZHENG HUANG 3	Zao Shui Huang Gan	Feng Huang	ADM	pyncnsrs	FB4_ZJU_270	150
ZHENG HUANG 4	Kanto-5	Feng Huang	ADM	pyncnars	FB4_ZJU_271	80
ZHENG15-1	-	-	ADM	pyncmsrs	FB4_ZJU_272	154
ZHENGZHOU 11	-	-	P3OR	pwncmsrs	FB4_ZJU_273	-
ZHENGZHOU 7	-	-	ADM	pwncmsrs	FB4_ZJU_274	125
ZHENGZHOU 8	-	-	P3OR	pwncmsrs	FB4_ZJU_275	213
ZHONG QIU MI	-	-	P3OR	pwnfmsrs	FB4_ZJU_276	166
ZHONG SHAN ZAO LU (UN 21)	Bei Hua	Hakkobi	ADM	-------	DRU4_CRA-FRU_233	-
ZHONG YOU 4	-	-	ADM	nyncmsrn	FB4_ZJU_277	-
ZHONG YOU 5	-	-	ADM	nwncmsrn	FB4_ZJU_278	453
ZHONG YOU 8	-	-	ADM	nwncmsrn	FB4_ZJU_279	687
ZHONG YOU PAN 2	-	-	ADM	nwfcmsrn	FB4_ZJU_280	321
ZHONGHUA SHOU TAO	-	-	ADM	pwnfmsrs	FB4_ZJU_281	65
ZHOU YE HUANG LU	-	-	ADM	pwnfmsrs	FB4_ZJU_282	190
ZINCAL 30	-	-	ADM	nynfnags	FB4_IRTA_344	709
ZINCAL 5	-	-	P1OCB	nynf-a--	FB4_IRTA_345	708
ZINCAL-10	-	-	P1OCB	nynf----	FB4_IRTA_346	503
ZINCAL-15	-	-	P1OCB	-------	FB4_IRTA_347	502
ZINCAL-17	-	-	ADM	-------	FB4_IRTA_348	495
ZINCAL-20	-	-	ADM	-------	FB4_IRTA_349	490
ZINCAL-3	-	-	P1OCB	-------	FB4_IRTA_350	500
ZINCAL-4	-	-	P1OCB	-------	FB4_IRTA_351	501
ZINCAL-7	-	-	P1OCB	-------	FB4_IRTA_352	498
ZINCAL-8	-	-	ADM	-------	FB4_IRTA_353	492
ZINCAL-9	-	-	ADM	-------	FB4_IRTA_354	499
ZINGARA NERA	-	-	ADM	-------	DRU4_CRA-FRU_163	-
ZSOLTIJ (UN 28)	-	-	ADM	-------	DRU4_CRA-FRU_239	43
ZVERDOCEN (FOL 46)	-	-	P2OCT	-------	DRU4_CRA-FRU_213	-
