# Supplementary material for: Whole-Genome Analysis of Diversity and SNP-Major Gene Association in Peach Germplasm
Source: PLoS One. 2015 Sep 9;10(9):e0136803. doi: 10.1371/journal.pone.0136803 (PMC4564248; doi:10.1371/journal.pone.0136803)
Supplement: S2 Table — (XLSX) [file pone.0136803.s008.xlsx]

## Sheet: Supplementary_table_2
Trait	SNP_ID	Chromosome	Position	P-value	FDR_Adjusted_P-values	MAF	Rsquare_of_Model_with_SNP
Fruit flesh color	SNP_IGA_90213	1	26479525	8.035e-22	3.421e-18	0.21	0.35
Fruit flesh color	SNP_IGA_87290	1	25762314	1.358e-15	2.892e-12	0.33	0.35
Fruit flesh color	SNP_IGA_93479	1	27624046	1.206e-13	1.436e-10	0.24	0.35
Fruit flesh color	SNP_IGA_92138	1	27150785	1.349e-13	1.436e-10	0.19	0.35
Fruit flesh color	SNP_IGA_91583	1	27011552	5.339e-12	4.546e-09	0.19	0.35
Fruit flesh color	SNP_IGA_93415	1	27602211	1.25e-11	8.87e-09	0.16	0.35
Fruit flesh color	snp_1_27368782	1	27368782	2.15e-11	1.308e-08	0.19	0.35
Fruit flesh color	SNP_IGA_89903	1	26453667	2.475e-11	1.317e-08	0.26	0.35
Fruit flesh color	SNP_IGA_92966	1	27444894	2.821e-11	1.334e-08	0.08	0.35
Fruit flesh color	SNP_IGA_93313	1	27564547	1.056e-10	3.871e-08	0.1	0.35
Fruit flesh color	SNP_IGA_90804	1	26719823	1.061e-10	3.871e-08	0.27	0.35
Fruit flesh color	SNP_IGA_93278	1	27555400	1.091e-10	3.871e-08	0.1	0.35
Fruit flesh color	SNP_IGA_93274	1	27554903	1.62e-10	5.308e-08	0.1	0.35
Fruit flesh color	SNP_IGA_91050	1	26796005	4.821e-10	1.466e-07	0.28	0.35
Fruit flesh color	snp_scaffold_1_27126262	1	27126262	2.99e-08	8.488e-06	0.09	0.35
Fruit flesh color	SNP_IGA_93063	1	27486164	4.669e-08	1.243e-05	0.25	0.35
Fruit flesh color	SNP_IGA_92608	1	27303810	5.325e-08	1.334e-05	0.09	0.35
Fruit flesh color	SNP_IGA_89532	1	26334310	1.201e-07	2.841e-05	0.2	0.35
Fruit flesh color	SNP_IGA_81682	1	23352245	4.528e-07	0.0001015	0.14	0.35
Fruit flesh color	SNP_IGA_96172	1	28551537	1.536e-06	0.0003271	0.32	0.35
Fruit flesh color	SNP_IGA_86483	1	25470309	1.821e-06	0.0003692	0.13	0.35
Fruit skin pubescence	SNP_IGA_603047	5	16774236	2.525e-19	1.075e-15	0.37	0.64
Fruit skin pubescence	SNP_IGA_602331	5	16556187	2.822e-16	6.008e-13	0.29	0.64
Fruit skin pubescence	SNP_IGA_600517	5	14894563	4.917e-14	6.979e-11	0.38	0.64
Fruit skin pubescence	SNP_IGA_602432	5	16590010	4.37e-12	4.652e-09	0.2	0.64
Fruit skin pubescence	SNP_IGA_602512	5	16616848	1.096e-11	9.331e-09	0.29	0.64
Fruit skin pubescence	SNP_IGA_600256	5	14624688	1.685e-11	1.057e-08	0.38	0.64
Fruit skin pubescence	SNP_IGA_600072	5	14544010	1.738e-11	1.057e-08	0.36	0.64
Fruit skin pubescence	SNP_IGA_600509	5	14893692	3.349e-11	1.783e-08	0.37	0.64
Fruit skin pubescence	SNP_IGA_602397	5	16580636	6.505e-11	3.077e-08	0.2	0.64
Fruit skin pubescence	SNP_IGA_599658	5	14388557	8.439e-11	3.593e-08	0.41	0.64
Fruit skin pubescence	SNP_IGA_599650	5	14386488	1.161e-10	4.493e-08	0.41	0.64
Fruit skin pubescence	SNP_IGA_602661	5	16660996	1.735e-10	5.92e-08	0.19	0.64
Fruit skin pubescence	SNP_IGA_602605	5	16641661	1.808e-10	5.92e-08	0.19	0.64
Fruit skin pubescence	SNP_IGA_599629	5	14374824	2.156e-10	6.557e-08	0.41	0.64
Fruit skin pubescence	SNP_IGA_600230	5	14615386	1.785e-07	4.773e-05	0.24	0.64
Fruit skin pubescence	SNP_IGA_599621	5	14369411	1.794e-07	4.773e-05	0.39	0.64
Fruit skin pubescence	SNP_IGA_600169	5	14572333	4.638e-07	0.0001162	0.24	0.64
Fruit skin pubescence	SNP_IGA_598071	5	13952707	6.266e-07	0.0001482	0.43	0.64
Fruit skin pubescence	SNP_IGA_601173	5	15460013	9.166e-07	0.0002054	0.15	0.64
Titratable acidity	SNP_IGA_544640	5	629641	1.539e-25	6.554e-22	0.21	0.31
Titratable acidity	SNP_IGA_544657	5	635221	6.061e-25	1.29e-21	0.22	0.31
Titratable acidity	SNP_IGA_545261	5	821372	3.565e-24	5.059e-21	0.22	0.31
Titratable acidity	SNP_IGA_544961	5	698214	7.239e-24	7.705e-21	0.22	0.31
Titratable acidity	SNP_IGA_548512	5	1503401	1.257e-23	1.071e-20	0.19	0.31
Titratable acidity	SNP_IGA_544495	5	610568	7.125e-23	5.057e-20	0.22	0.31
Titratable acidity	SNP_IGA_546467	5	1075612	2.524e-22	1.535e-19	0.21	0.31
Titratable acidity	SNP_IGA_546094	5	987702	4.371e-21	2.327e-18	0.23	0.31
Titratable acidity	SNP_IGA_546987	5	1166305	2.312e-19	1.094e-16	0.22	0.31
Titratable acidity	SNP_IGA_548597	5	1518380	1.043e-18	4.442e-16	0.2	0.31
Titratable acidity	SNP_IGA_546835	5	1155466	2.054e-18	7.952e-16	0.24	0.31
Titratable acidity	SNP_IGA_546765	5	1141551	3.898e-18	1.383e-15	0.24	0.31
Titratable acidity	SNP_IGA_547211	5	1190216	5.652e-18	1.851e-15	0.24	0.31
Titratable acidity	SNP_IGA_546791	5	1147084	1.1e-17	3.345e-15	0.24	0.31
Titratable acidity	SNP_IGA_547510	5	1219848	2.21e-17	6.274e-15	0.23	0.31
Titratable acidity	SNP_IGA_547473	5	1216777	4.327e-17	1.151e-14	0.23	0.31
Titratable acidity	SNP_IGA_548037	5	1376489	1.738e-16	4.353e-14	0.23	0.31
Titratable acidity	SNP_IGA_546316	5	1049952	6.535e-16	1.546e-13	0.27	0.31
Titratable acidity	SNP_IGA_545448	5	850277	1.765e-14	3.955e-12	0.26	0.31
Titratable acidity	SNP_IGA_551853	5	2180916	4.245e-08	9.038e-06	0.13	0.31
Titratable acidity	SNP_IGA_543942	5	481014	7.101e-08	1.44e-05	0.47	0.31
Titratable acidity	SNP_IGA_543786	5	467067	1.171e-07	2.266e-05	0.46	0.31
Titratable acidity	SNP_IGA_552451	5	2270122	1.276e-06	0.0002362	0.34	0.31
Texture	SNP_IGA_478039	4	23508950	4.828e-11	7.231e-08	0.29	0.13
Texture	SNP_IGA_477941	4	23497381	5.094e-11	7.231e-08	0.28	0.13
Texture	SNP_IGA_477945	4	23498382	5.094e-11	7.231e-08	0.28	0.13
Texture	SNP_IGA_477951	4	23498809	9.82e-10	1.045e-06	0.28	0.13
Texture	SNP_IGA_341962	3	12836182	2.111e-09	1.797e-06	0.15	0.13
Texture	snp_3_12878608	3	12878608	2.465e-08	1.749e-05	0.17	0.13
Leaf gland type	SNP_IGA_776161	7	14870521	1.438e-07	0.0006122	0.39	0.08
Flower type (showy/non-showy)	SNP_IGA_864149	8	13756987	2.735e-23	1.164e-19	0.36	0.35
Flower type (showy/non-showy)	SNP_IGA_866041	8	14257507	1.332e-14	2.836e-11	0.25	0.35
Flower type (showy/non-showy)	SNP_IGA_865412	8	13993254	4.277e-13	6.07e-10	0.49	0.35
Flower type (showy/non-showy)	SNP_IGA_864110	8	13728163	1.886e-10	2.008e-07	0.38	0.35
Flower type (showy/non-showy)	SNP_IGA_862321	8	13204775	4.49e-10	3.823e-07	0.45	0.35
Flower type (showy/non-showy)	SNP_IGA_862543	8	13239635	1.257e-09	8.919e-07	0.48	0.35
Flower type (showy/non-showy)	SNP_IGA_864632	8	13878652	8.946e-09	5.442e-06	0.38	0.35
Flower type (showy/non-showy)	SNP_IGA_862597	8	13247057	1.509e-08	8.033e-06	0.45	0.35
Flower type (showy/non-showy)	SNP_IGA_864911	8	13924127	4.252e-08	2.012e-05	0.38	0.35
Flower type (showy/non-showy)	SNP_IGA_869122	8	15244433	5.149e-08	2.192e-05	0.23	0.35
Flower type (showy/non-showy)	SNP_IGA_865709	8	14094256	6.105e-08	2.363e-05	0.35	0.35
Flower type (showy/non-showy)	SNP_IGA_869096	8	15241803	7.785e-08	2.469e-05	0.23	0.35
Flower type (showy/non-showy)	SNP_IGA_869064	8	15236865	7.785e-08	2.469e-05	0.23	0.35
Flower type (showy/non-showy)	SNP_IGA_869059	8	15236543	8.117e-08	2.469e-05	0.23	0.35
Flower type (showy/non-showy)	SNP_IGA_869040	8	15232505	2.093e-07	5.942e-05	0.21	0.35
Flower type (showy/non-showy)	SNP_IGA_876650	8	17476655	6.561e-07	0.0001746	0.19	0.35
Flower type (showy/non-showy)	SNP_IGA_876618	8	17469436	1.018e-06	0.0002549	0.18	0.35
Flower type (showy/non-showy)	SNP_IGA_865518	8	14029485	1.214e-06	0.0002871	0.21	0.35
Fruit flat shape rep 1	SNP_IGA_696280	6	26601733	1.896e-10	8.072e-07	0.38	0.51
Fruit flat shape rep 1	SNP_IGA_696241	6	26591508	7.134e-10	1.519e-06	0.39	0.51
Fruit flat shape rep 1	SNP_IGA_683904	6	23168941	2.239e-09	3.178e-06	0.25	0.51
Fruit flat shape rep 1	SNP_IGA_684085	6	23225808	4.467e-09	4.756e-06	0.26	0.51
Fruit flat shape rep 1	SNP_IGA_685825	6	23636670	3.527e-08	3.003e-05	0.29	0.51
Fruit flat shape rep 1	SNP_IGA_701195	6	28521660	9.158e-08	6.499e-05	0.34	0.51
Fruit flat shape rep 1	SNP_IGA_688521	6	24415823	3.798e-07	0.000213	0.22	0.51
Fruit flat shape rep 1	SNP_IGA_701228	6	28530606	4.002e-07	0.000213	0.35	0.51
Fruit flat shape rep 1	SNP_IGA_700814	6	28184259	5.566e-07	0.0002633	0.33	0.51
Fruit flat shape rep 1	SNP_IGA_697873	6	27048752	7.703e-07	0.000328	0.39	0.51
Fruit flat shape rep 1	SNP_IGA_701139	6	28491796	9.118e-07	0.000353	0.34	0.51
Fruit flat shape rep 2	SNP_IGA_696280	6	26601733	3.136e-11	1.335e-07	0.34	0.51
Fruit flat shape rep 2	SNP_IGA_696241	6	26591508	1.209e-10	2.574e-07	0.36	0.51
Fruit flat shape rep 2	SNP_IGA_683904	6	23168941	7.73e-10	8.228e-07	0.25	0.51
Fruit flat shape rep 2	SNP_IGA_684085	6	23225808	7.73e-10	8.228e-07	0.25	0.51
Fruit flat shape rep 2	SNP_IGA_685825	6	23636670	6.633e-08	5.649e-05	0.28	0.51
Fruit flat shape rep 3	SNP_IGA_696280	6	26601733	3.047e-10	1.298e-06	0.36	0.52
Fruit flat shape rep 3	SNP_IGA_684085	6	23225808	1.547e-09	2.195e-06	0.25	0.52
Fruit flat shape rep 3	SNP_IGA_683904	6	23168941	1.547e-09	2.195e-06	0.25	0.52
Fruit flat shape rep 3	SNP_IGA_696241	6	26591508	3.406e-09	3.625e-06	0.38	0.52
Fruit flat shape rep 3	SNP_IGA_685825	6	23636670	4.966e-09	4.229e-06	0.27	0.52
Fruit flat shape rep 3	SNP_IGA_697873	6	27048752	7.995e-07	0.0003428	0.37	0.52
Fruit flat shape rep 3	SNP_IGA_697718	6	27013082	8.05e-07	0.0003428	0.38	0.52
Fruit flat shape rep 3	SNP_IGA_697860	6	27045838	8.05e-07	0.0003428	0.38	0.52
Fruit flat shape rep 3	SNP_IGA_697884	6	27050085	8.05e-07	0.0003428	0.38	0.52
Fruit flat shape rep 3	SNP_IGA_697990	6	27061069	8.05e-07	0.0003428	0.38	0.52
Fruit flat shape rep 3	SNP_IGA_700814	6	28184259	9.946e-07	0.000385	0.29	0.52
Fruit flat shape rep 3	SNP_IGA_688521	6	24415823	1.24e-06	0.0004399	0.22	0.52
Fruit flat shape rep 3	SNP_IGA_701195	6	28521660	1.398e-06	0.0004578	0.31	0.52
Fruit flat shape rep 4	SNP_IGA_696280	6	26601733	1.772e-11	7.545e-08	0.37	0.53
Fruit flat shape rep 4	SNP_IGA_684085	6	23225808	1.12e-10	1.59e-07	0.25	0.53
Fruit flat shape rep 4	SNP_IGA_683904	6	23168941	1.12e-10	1.59e-07	0.25	0.53
Fruit flat shape rep 4	SNP_IGA_685825	6	23636670	5.5e-10	5.854e-07	0.26	0.53
Fruit flat shape rep 4	SNP_IGA_696241	6	26591508	1.35e-09	1.15e-06	0.38	0.53
Fruit flat shape rep 4	SNP_IGA_697014	6	26783608	5.15e-08	3.133e-05	0.36	0.53
Fruit flat shape rep 4	SNP_IGA_697021	6	26784850	5.15e-08	3.133e-05	0.36	0.53
Fruit flat shape rep 4	SNP_IGA_697026	6	26785865	8.487e-08	4.251e-05	0.37	0.53
Fruit flat shape rep 4	SNP_IGA_691341	6	25224983	9.983e-08	4.251e-05	0.42	0.53
Fruit flat shape rep 4	SNP_IGA_691727	6	25373340	9.983e-08	4.251e-05	0.42	0.53
Fruit flat shape rep 4	Pp18Cl	6	22718581	1.945e-07	7.529e-05	0.3	0.53
Fruit flat shape rep 4	SNP_IGA_682531	6	22727530	5.085e-07	0.0001801	0.31	0.53
Fruit flat shape rep 4	SNP_IGA_682897	6	22867540	5.498e-07	0.0001801	0.31	0.53
Fruit flat shape rep 4	SNP_IGA_697873	6	27048752	1.303e-06	0.0003863	0.39	0.53
Fruit flat shape rep 4	SNP_IGA_688521	6	24415823	1.361e-06	0.0003863	0.22	0.53
Fruit flat shape rep 4	SNP_IGA_701195	6	28521660	2.176e-06	0.0005791	0.32	0.53
Fruit flat shape rep 4	SNP_IGA_685825	6	23636670	4.18e-07	0.00178	0.34	0.61
Fruit flat shape rep 5	SNP_IGA_684085	6	23225808	1.443e-12	3.072e-09	0.23	0.57
Fruit flat shape rep 5	SNP_IGA_683904	6	23168941	1.443e-12	3.072e-09	0.23	0.57
Fruit flat shape rep 5	SNP_IGA_696241	6	26591508	1.988e-10	2.821e-07	0.38	0.57
Fruit flat shape rep 5	SNP_IGA_696280	6	26601733	2.809e-10	2.991e-07	0.38	0.57
Fruit flat shape rep 5	SNP_IGA_685825	6	23636670	4.565e-10	3.887e-07	0.26	0.57
Fruit flat shape rep 5	SNP_IGA_697014	6	26783608	2.472e-07	0.0001316	0.37	0.57
Fruit flat shape rep 5	SNP_IGA_697021	6	26784850	2.472e-07	0.0001316	0.37	0.57
Fruit flat shape rep 5	SNP_IGA_697026	6	26785865	2.472e-07	0.0001316	0.37	0.57
Fruit flat shape rep 5	SNP_IGA_700814	6	28184259	3.928e-07	0.0001859	0.29	0.57
Fruit flat shape rep 5	SNP_IGA_701139	6	28491796	1.197e-06	0.0004364	0.3	0.57
Fruit flat shape rep 5	SNP_IGA_701228	6	28530606	1.23e-06	0.0004364	0.31	0.57
Fruit flat shape rep 5	SNP_IGA_701195	6	28521660	1.23e-06	0.0004364	0.31	0.57
Fruit flat shape rep 5	SNP_IGA_697873	6	27048752	1.758e-06	0.0005758	0.39	0.57
Fruit flat shape rep 6	SNP_IGA_683904	6	23168941	3.945e-13	8.398e-10	0.23	0.55
Fruit flat shape rep 6	SNP_IGA_684085	6	23225808	3.945e-13	8.398e-10	0.23	0.55
Fruit flat shape rep 6	SNP_IGA_696280	6	26601733	4.163e-12	5.909e-09	0.34	0.55
Fruit flat shape rep 6	SNP_IGA_696241	6	26591508	3.219e-11	3.427e-08	0.37	0.55
Fruit flat shape rep 6	SNP_IGA_685825	6	23636670	2.966e-10	2.526e-07	0.27	0.55
Fruit flat shape rep 6	SNP_IGA_697014	6	26783608	4.522e-08	3.209e-05	0.36	0.55
Fruit flat shape rep 6	SNP_IGA_697021	6	26784850	5.639e-08	3.43e-05	0.36	0.55
Fruit flat shape rep 6	SNP_IGA_697026	6	26785865	8.592e-08	3.887e-05	0.37	0.55
Fruit flat shape rep 6	SNP_IGA_697873	6	27048752	8.781e-08	3.887e-05	0.38	0.55
Fruit flat shape rep 6	SNP_IGA_701228	6	28530606	9.595e-08	3.887e-05	0.31	0.55
Fruit flat shape rep 6	SNP_IGA_701195	6	28521660	1.004e-07	3.887e-05	0.31	0.55
Fruit flat shape rep 6	SNP_IGA_688521	6	24415823	1.504e-07	5.335e-05	0.21	0.55
Fruit flat shape rep 6	SNP_IGA_700814	6	28184259	3.865e-07	0.0001266	0.3	0.55
Fruit flat shape rep 6	SNP_IGA_701139	6	28491796	1.11e-06	0.0003375	0.31	0.55
Fruit flat shape rep 6	SNP_IGA_696994	6	26778264	1.526e-06	0.0004332	0.38	0.55
Fruit flat shape rep 7	SNP_IGA_683904	6	23168941	4.473e-12	9.522e-09	0.25	0.53
Fruit flat shape rep 7	SNP_IGA_684085	6	23225808	4.473e-12	9.522e-09	0.25	0.53
Fruit flat shape rep 7	SNP_IGA_696280	6	26601733	7.713e-11	1.095e-07	0.34	0.53
Fruit flat shape rep 7	SNP_IGA_696241	6	26591508	4.039e-10	4.299e-07	0.36	0.53
Fruit flat shape rep 7	SNP_IGA_685825	6	23636670	3.479e-09	2.963e-06	0.28	0.53
Fruit flat shape rep 7	SNP_IGA_697014	6	26783608	6.662e-08	3.546e-05	0.35	0.53
Fruit flat shape rep 7	SNP_IGA_697021	6	26784850	6.662e-08	3.546e-05	0.35	0.53
Fruit flat shape rep 7	SNP_IGA_697026	6	26785865	6.662e-08	3.546e-05	0.35	0.53
Fruit flat shape rep 7	SNP_IGA_701195	6	28521660	2.381e-07	0.0001065	0.31	0.53
Fruit flat shape rep 7	SNP_IGA_697873	6	27048752	2.501e-07	0.0001065	0.37	0.53
Fruit flat shape rep 7	SNP_IGA_696994	6	26778264	5.693e-07	0.0002024	0.37	0.53
Fruit flat shape rep 7	SNP_IGA_701228	6	28530606	5.703e-07	0.0002024	0.32	0.53
Fruit flat shape rep 7	SNP_IGA_700814	6	28184259	8.975e-07	0.0002884	0.31	0.53
Fruit flat shape rep 7	SNP_IGA_701139	6	28491796	9.483e-07	0.0002884	0.31	0.53
Fruit flat shape rep 8	SNP_IGA_684085	6	23225808	1.592e-12	6.779e-09	0.25	0.43
Fruit flat shape rep 8	SNP_IGA_683904	6	23168941	6.787e-12	1.445e-08	0.25	0.43
Fruit flat shape rep 8	SNP_IGA_681775	6	22499122	3.149e-09	4.453e-06	0.27	0.43
Fruit flat shape rep 8	SNP_IGA_696280	6	26601733	4.183e-09	4.453e-06	0.39	0.43
Fruit flat shape rep 8	SNP_IGA_685825	6	23636670	7.032e-09	5.989e-06	0.29	0.43
Fruit flat shape rep 8	SNP_IGA_696241	6	26591508	1.566e-08	1.111e-05	0.41	0.43
Fruit flat shape rep 8	SNP_IGA_680864	6	22291354	1.868e-07	0.0001089	0.32	0.43
Fruit flat shape rep 8	SNP_IGA_681888	6	22538425	2.283e-07	0.0001089	0.28	0.43
Fruit flat shape rep 8	SNP_IGA_680896	6	22292739	2.303e-07	0.0001089	0.48	0.43
Fruit flat shape rep 8	SNP_IGA_680901	6	22292781	3.926e-07	0.0001672	0.48	0.43
Fruit flat shape rep 8	SNP_IGA_682531	6	22727530	4.848e-07	0.0001722	0.33	0.43
Fruit flat shape rep 8	SNP_IGA_681724	6	22482106	4.854e-07	0.0001722	0.26	0.43
Fruit flat shape rep 8	Pp18Cl	6	22718581	6.047e-07	0.0001789	0.32	0.43
Fruit flat shape rep 8	SNP_IGA_682897	6	22867540	6.047e-07	0.0001789	0.32	0.43
Fruit flat shape rep 8	SNP_IGA_688521	6	24415823	6.462e-07	0.0001789	0.23	0.43
Fruit flat shape rep 8	SNP_IGA_681592	6	22431224	6.721e-07	0.0001789	0.35	0.43
Fruit flat shape rep 8	SNP_IGA_680882	6	22291864	9.523e-07	0.0002253	0.28	0.43
Fruit flat shape rep 8	SNP_IGA_680959	6	22295867	9.523e-07	0.0002253	0.28	0.43
Fruit flat shape rep 8	SNP_IGA_691341	6	25224983	1.291e-06	0.0002893	0.39	0.43
Fruit flat shape rep 8	SNP_IGA_668725	6	18121649	1.644e-06	0.00035	0.23	0.43
Fruit flat shape rep 8	SNP_IGA_691727	6	25373340	1.883e-06	0.0003817	0.38	0.43
Fruit flat shape rep 8	SNP_IGA_680953	6	22295420	2.135e-06	0.0004132	0.28	0.43
Fruit flat shape rep 8	SNP_IGA_695665	6	26499945	2.463e-06	0.0004194	0.48	0.43
Fruit flat shape rep 8	SNP_IGA_695715	6	26505227	2.463e-06	0.0004194	0.48	0.43
Fruit flat shape rep 8	SNP_IGA_695780	6	26512563	2.463e-06	0.0004194	0.48	0.43
Fruit flat shape rep 9	SNP_IGA_696280	6	26601733	2.331e-10	9.927e-07	0.38	0.54
Fruit flat shape rep 9	SNP_IGA_696241	6	26591508	1.462e-09	3.113e-06	0.4	0.54
Fruit flat shape rep 9	SNP_IGA_683904	6	23168941	4.943e-09	7.016e-06	0.27	0.54
Fruit flat shape rep 9	SNP_IGA_684085	6	23225808	1.111e-08	1.183e-05	0.27	0.54
Fruit flat shape rep 9	SNP_IGA_697873	6	27048752	2.97e-07	0.0002529	0.38	0.54
Fruit flat shape rep 9	SNP_IGA_697718	6	27013082	8.379e-07	0.0005946	0.38	0.54
Fruit flat shape rep 9	SNP_IGA_697021	6	26784850	1.022e-06	0.000622	0.38	0.54
Fruit flat shape rep 9	SNP_IGA_697014	6	26783608	1.782e-06	0.0007321	0.39	0.54
Fruit flat shape rep 9	SNP_IGA_697026	6	26785865	1.782e-06	0.0007321	0.39	0.54
Fruit flat shape rep 9	SNP_IGA_697860	6	27045838	1.979e-06	0.0007321	0.39	0.54
Fruit flat shape rep 9	SNP_IGA_697884	6	27050085	1.979e-06	0.0007321	0.39	0.54
Fruit flat shape rep 9	SNP_IGA_685825	6	23636670	2.196e-06	0.0007321	0.31	0.54
Fruit flat shape rep 9	SNP_IGA_701195	6	28521660	2.235e-06	0.0007321	0.31	0.54
Fruit flat shape rep 10	SNP_IGA_696241	6	26591508	2.89e-11	7.458e-08	0.39	0.52
Fruit flat shape rep 10	SNP_IGA_696280	6	26601733	3.503e-11	7.458e-08	0.39	0.52
Fruit flat shape rep 10	SNP_IGA_683904	6	23168941	1.814e-09	2.574e-06	0.25	0.52
Fruit flat shape rep 10	SNP_IGA_684085	6	23225808	3.614e-09	3.847e-06	0.25	0.52
Fruit flat shape rep 10	Pp18Cl	6	22718581	4.009e-08	3.414e-05	0.29	0.52
Fruit flat shape rep 10	SNP_IGA_682897	6	22867540	7.28e-08	5.166e-05	0.29	0.52
Fruit flat shape rep 10	SNP_IGA_682531	6	22727530	3.18e-07	0.0001934	0.29	0.52
Fruit flat shape rep 10	SNP_IGA_685825	6	23636670	4.039e-07	0.000215	0.29	0.52
Fruit flat shape rep 10	SNP_IGA_682385	6	22705400	6.561e-07	0.0003104	0.29	0.52
Fruit flat shape rep 10	SNP_IGA_691341	6	25224983	1.073e-06	0.0004567	0.43	0.52
Fruit flat shape rep 10	SNP_IGA_681724	6	22482106	1.72e-06	0.000666	0.25	0.52
Fruit flat shape rep 11	SNP_IGA_683904	6	23168941	1.611e-13	3.43e-10	0.23	0.53
Fruit flat shape rep 11	SNP_IGA_684085	6	23225808	1.611e-13	3.43e-10	0.23	0.53
Fruit flat shape rep 11	SNP_IGA_696280	6	26601733	1.616e-11	2.293e-08	0.36	0.53
Fruit flat shape rep 11	SNP_IGA_696241	6	26591508	8.747e-11	9.311e-08	0.38	0.53
Fruit flat shape rep 11	SNP_IGA_685825	6	23636670	5.122e-09	4.362e-06	0.28	0.53
Fruit flat shape rep 11	SNP_IGA_697021	6	26784850	1.187e-07	7.512e-05	0.36	0.53
Fruit flat shape rep 11	SNP_IGA_697014	6	26783608	1.235e-07	7.512e-05	0.37	0.53
Fruit flat shape rep 11	SNP_IGA_697026	6	26785865	2.575e-07	0.0001371	0.37	0.53
Fruit flat shape rep 11	SNP_IGA_701195	6	28521660	4.78e-07	0.0002185	0.32	0.53
Fruit flat shape rep 11	SNP_IGA_696994	6	26778264	5.131e-07	0.0002185	0.38	0.53
Fruit flat shape rep 11	SNP_IGA_701228	6	28530606	9.107e-07	0.0003525	0.32	0.53
Fruit flat shape rep 11	SNP_IGA_700814	6	28184259	1.462e-06	0.0005188	0.31	0.53
Fruit flat shape rep 11	SNP_IGA_697873	6	27048752	2.321e-06	0.0007602	0.38	0.53
Fruit flat shape rep 12	SNP_IGA_684085	6	23225808	2.444e-12	5.202e-09	0.25	0.35
Fruit flat shape rep 12	SNP_IGA_683904	6	23168941	2.444e-12	5.202e-09	0.25	0.35
Fruit flat shape rep 12	SNP_IGA_696280	6	26601733	1.619e-10	2.298e-07	0.38	0.35
Fruit flat shape rep 12	SNP_IGA_685825	6	23636670	4.286e-09	4.563e-06	0.31	0.35
Fruit flat shape rep 12	SNP_IGA_696241	6	26591508	6.083e-09	5.18e-06	0.43	0.35
Fruit flat shape rep 12	SNP_IGA_700814	6	28184259	1.723e-07	0.0001223	0.35	0.35
Fruit flat shape rep 12	SNP_IGA_701228	6	28530606	2.327e-07	0.0001277	0.36	0.35
Fruit flat shape rep 12	SNP_IGA_701195	6	28521660	2.399e-07	0.0001277	0.34	0.35
Fruit flat shape rep 12	Pp18Cl	6	22718581	2.729e-07	0.0001291	0.33	0.35
Fruit flat shape rep 12	SNP_IGA_701139	6	28491796	4.674e-07	0.0001886	0.35	0.35
Fruit flat shape rep 12	SNP_IGA_682897	6	22867540	5.206e-07	0.0001886	0.34	0.35
Fruit flat shape rep 12	SNP_IGA_682531	6	22727530	5.315e-07	0.0001886	0.34	0.35
Fruit flat shape rep 13	SNP_IGA_684085	6	23225808	1.133e-13	4.826e-10	0.23	0.5
Fruit flat shape rep 13	SNP_IGA_696280	6	26601733	2.636e-13	5.612e-10	0.33	0.5
Fruit flat shape rep 13	SNP_IGA_683904	6	23168941	1.069e-12	1.518e-09	0.23	0.5
Fruit flat shape rep 13	SNP_IGA_696241	6	26591508	1.544e-11	1.644e-08	0.36	0.5
Fruit flat shape rep 13	SNP_IGA_685825	6	23636670	6.438e-11	5.483e-08	0.26	0.5
Fruit flat shape rep 13	SNP_IGA_697014	6	26783608	4.148e-08	2.944e-05	0.37	0.5
Fruit flat shape rep 13	SNP_IGA_697021	6	26784850	1.369e-07	7.284e-05	0.37	0.5
Fruit flat shape rep 13	SNP_IGA_697026	6	26785865	1.369e-07	7.284e-05	0.37	0.5
Fruit flat shape rep 13	SNP_IGA_701195	6	28521660	1.835e-06	0.0008684	0.34	0.5
Fruit flat shape rep 14	SNP_IGA_684085	6	23225808	1.728e-12	3.679e-09	0.24	0.54
Fruit flat shape rep 14	SNP_IGA_683904	6	23168941	1.728e-12	3.679e-09	0.24	0.54
Fruit flat shape rep 14	SNP_IGA_696280	6	26601733	5.415e-12	7.686e-09	0.38	0.54
Fruit flat shape rep 14	SNP_IGA_685825	6	23636670	1.616e-10	1.721e-07	0.27	0.54
Fruit flat shape rep 14	SNP_IGA_696241	6	26591508	2.282e-09	1.943e-06	0.4	0.54
Fruit flat shape rep 14	SNP_IGA_701195	6	28521660	9.484e-08	6.731e-05	0.33	0.54
Fruit flat shape rep 14	SNP_IGA_701228	6	28530606	1.927e-07	0.0001172	0.33	0.54
Fruit flat shape rep 14	SNP_IGA_700814	6	28184259	2.67e-07	0.0001421	0.32	0.54
Fruit flat shape rep 14	SNP_IGA_701139	6	28491796	4.121e-07	0.000195	0.32	0.54
Fruit flat shape rep 14	SNP_IGA_697873	6	27048752	7.029e-07	0.0002524	0.4	0.54
Fruit flat shape rep 14	SNP_IGA_697014	6	26783608	7.113e-07	0.0002524	0.39	0.54
Fruit flat shape rep 14	SNP_IGA_697026	6	26785865	7.113e-07	0.0002524	0.39	0.54
Fruit flat shape rep 14	SNP_IGA_697021	6	26784850	1.209e-06	0.0003959	0.39	0.54
Fruit flat shape rep 15	SNP_IGA_696280	6	26601733	2.629e-11	3.886e-08	0.33	0.6
Fruit flat shape rep 15	SNP_IGA_683904	6	23168941	2.738e-11	3.886e-08	0.24	0.6
Fruit flat shape rep 15	SNP_IGA_684085	6	23225808	2.738e-11	3.886e-08	0.24	0.6
Fruit flat shape rep 15	SNP_IGA_696241	6	26591508	1.689e-08	1.798e-05	0.36	0.6
Fruit flat shape rep 15	SNP_IGA_695665	6	26499945	5.278e-07	0.0002912	0.47	0.6
Fruit flat shape rep 15	SNP_IGA_695715	6	26505227	5.278e-07	0.0002912	0.47	0.6
Fruit flat shape rep 15	SNP_IGA_695780	6	26512563	5.278e-07	0.0002912	0.47	0.6
Fruit flat shape rep 15	SNP_IGA_685825	6	23636670	5.471e-07	0.0002912	0.28	0.6
Fruit flat shape rep 15	SNP_IGA_695678	6	26501087	1.071e-06	0.0004561	0.47	0.6
Fruit flat shape rep 15	SNP_IGA_695791	6	26514464	1.071e-06	0.0004561	0.47	0.6
Fruit flat shape rep 15	SNP_IGA_697873	6	27048752	1.627e-06	0.0005859	0.36	0.6
Fruit flat shape rep 15	SNP_IGA_701228	6	28530606	1.789e-06	0.0005859	0.3	0.6
Fruit flat shape rep 15	SNP_IGA_701195	6	28521660	1.789e-06	0.0005859	0.3	0.6
